# Supplementary material for: Proteome-wide search for functional motifs altered in tumors: Prediction of nuclear export signals inactivated by cancer-related mutations
Source: Sci Rep. 2016 May 12;6:25869. doi: 10.1038/srep25869 (PMC4865848; doi:10.1038/srep25869)
Supplement: Supplementary Information [file srep25869-s2.xls]

## Sheet: Candidates
#	orig	ID	Entry	Motif	Begin	End	Combinations	Sequence	Alignment	Score	Gene	Mutant	Mutation effect	COSMIC:Missense
1	1	sp|Q86UG4|SO6A1_HUMAN@64-69	sp|Q86UG4|SO6A1_HUMAN	NLS_MonoCore	64	69	2	FRKRKK	F-RK-R-K-K	100	SLCO6A1	lost! -> fQkrkk	-100	5
2	2	sp|Q969H0|FBXW7_HUMAN@10-15	sp|Q969H0|FBXW7_HUMAN	NLS_MonoCore	10	15	1	SKRRRT	S-K-R-R-R-T	100	FBXW7	lost! -> skrrQt	-100	4
3	3	sp|Q8N0W7|FMR1N_HUMAN@232-237	sp|Q8N0W7|FMR1N_HUMAN	NLS_MonoCore	232	237	3	RRKRKR	R-RK-R-K-R	100	FMR1NB	lost! -> rrkQkr	-100	3
4	4	sp|Q92908|GATA6_HUMAN@490-495	sp|Q92908|GATA6_HUMAN	NLS_MonoCore	490	495	2	TRKRKP	T-RK-R-K-P	100	GATA6	lost! -> trkQkp	-100	3
5	6	sp|O95718|ERR2_HUMAN@148-153	sp|O95718|ERR2_HUMAN	NLS_MonoCore	148	153	1	TKRRRK	T-K-R-R-R-K	100	ESRRB	lost! -> tkQrrk	-100	3
6	5	sp|O94806|KPCD3_HUMAN@207-212	sp|O94806|KPCD3_HUMAN	NLS_MonoCore	207	212	1	VRKRRL	V-RK-R-R-L	100	PRKD3	lost! -> vrkrHl	-100	3
7	9	sp|Q9BRQ0|PYGO2_HUMAN@43-48	sp|Q9BRQ0|PYGO2_HUMAN	NLS_MonoCore	43	48	1	KKRRKS	K-K-R-R-K-S	100	PYGO2	lost! -> kkrSks	-100	3
8	10	sp|Q9UBT2|SAE2_HUMAN@609-614	sp|Q9UBT2|SAE2_HUMAN	NLS_MonoCore	609	614	1	SRKRKL	S-RK-R-K-L	100	UBA2	lost! -> sHkrkl	-100	3
9	11	sp|P35070|BTC_HUMAN@145-150	sp|P35070|BTC_HUMAN	NLS_MonoCore	145	150	4	LRKRRK	L-RK-R-R-K	100	BTC	lost! -> lQkrrk	-100	2
10	13	sp|P15391|CD19_HUMAN@320-325	sp|P15391|CD19_HUMAN	NLS_MonoCore	320	325	2	RRKRKR	R-RK-R-K-R	100	CD19	lost! -> rrkIkr	-100	2
11	14	sp|Q12873|CHD3_HUMAN@65-70	sp|Q12873|CHD3_HUMAN	NLS_MonoCore	65	70	2	PRKRKK	P-RK-R-K-K	100	CHD3	lost! -> pQkrkk	-100	2
12	17	sp|Q9Y5N6|ORC6_HUMAN@197-202	sp|Q9Y5N6|ORC6_HUMAN	NLS_MonoCore	197	202	2	PRKRKK	P-RK-R-K-K	100	ORC6	lost! -> prkrNk	-100	2
13	15	sp|Q9UL41|PNMA3_HUMAN@405-410	sp|Q9UL41|PNMA3_HUMAN	NLS_MonoCore	405	410	2	SRKRKR	S-RK-R-K-R	100	PNMA3	lost! -> srkWkr	-100	2
14	23	sp|Q9BYV9|BACH2_HUMAN@663-668	sp|Q9BYV9|BACH2_HUMAN	NLS_MonoCore	663	668	1	CRKRKL	C-RK-R-K-L	100	BACH2	lost! -> cHkrkl	-100	2
15	22	sp|Q5SYB0|FRPD1_HUMAN@835-840	sp|Q5SYB0|FRPD1_HUMAN	NLS_MonoCore	835	840	1	LRKRRS	L-RK-R-R-S	100	FRMPD1	lost! -> lrkIrs	-100	2
16	20	sp|P49756|RBM25_HUMAN@707-712	sp|P49756|RBM25_HUMAN	NLS_MonoCore	707	712	1	PRKRKL	P-RK-R-K-L	100	RBM25	lost! -> pQkrkl	-100	2
17	21	sp|Q15287|RNPS1_HUMAN@62-67	sp|Q15287|RNPS1_HUMAN	NLS_MonoCore	62	67	1	TRKRRS	T-RK-R-R-S	100	RNPS1	lost! -> trkrCs	-100	2
18	18	sp|O15156|ZBT7B_HUMAN@337-342	sp|O15156|ZBT7B_HUMAN	NLS_MonoCore	337	342	1	VRKRRS	V-RK-R-R-S	100	ZBTB7B	lost! -> vLkrrs	-100	2
19	24	sp|Q12951|FOXI1_HUMAN@213-218	sp|Q12951|FOXI1_HUMAN	NLS_MonoCore	213	218	3	RRKRKR	R-RK-R-K-R	100	FOXI1	lost! -> rrkSkr	-100	1
20	25	sp|Q9BQK8|LPIN3_HUMAN@141-146	sp|Q9BQK8|LPIN3_HUMAN	NLS_MonoCore	141	146	3	RRKRRR	R-RK-R-R-R	100	LPIN3	lost! -> rrkrPr	-100	1
21	27	sp|Q9UHJ3|SMBT1_HUMAN@665-670	sp|Q9UHJ3|SMBT1_HUMAN	NLS_MonoCore	665	670	3	SKRRKR	S-K-R-R-K-R	100	SFMBT1	lost! -> sTrrkr	-100	1
22	41	sp|Q8N139|ABCA6_HUMAN@1120-1125	sp|Q8N139|ABCA6_HUMAN	NLS_MonoCore	1120	1125	2	FRKRRK	F-RK-R-R-K	100	ABCA6	lost! -> fCkrrk	-100	1
23	31	sp|P35414|APJ_HUMAN@240-245	sp|P35414|APJ_HUMAN	NLS_MonoCore	240	245	2	LRKRRR	L-RK-R-R-R	100	APLNR	lost! -> lQkrrr	-100	1
24	46	sp|Q9UIG0|BAZ1B_HUMAN@1451-1456	sp|Q9UIG0|BAZ1B_HUMAN	NLS_MonoCore	1451	1456	2	RRKRKK	R-RK-R-K-K	100	BAZ1B	lost! -> rMkrkk	-100	1
25	37	sp|Q2M243|CCD27_HUMAN@200-205	sp|Q2M243|CCD27_HUMAN	NLS_MonoCore	200	205	2	LRKRRK	L-RK-R-R-K	100	CCDC27	lost! -> lrkrIk	-100	1
26	53	sp|Q9Y6M4|KC1G3_HUMAN@435-440	sp|Q9Y6M4|KC1G3_HUMAN	NLS_MonoCore	435	440	2	FKRRKR	F-K-R-R-K-R	100	CSNK1G3	lost! -> fNrrkr	-100	1
27	43	sp|Q92800|EZH1_HUMAN@212-217	sp|Q92800|EZH1_HUMAN	NLS_MonoCore	212	217	2	TRKRKR	T-RK-R-K-R	100	EZH1	lost! -> trNrkr	-100	1
28	34	sp|P78504|JAG1_HUMAN@1093-1098	sp|P78504|JAG1_HUMAN	NLS_MonoCore	1093	1098	2	LRKRRK	L-RK-R-R-K	100	JAG1	lost! -> lrkrWk	-100	1
29	45	sp|Q96PR1-3|KCNC2_HUMAN@490-495	sp|Q96PR1-3|KCNC2_HUMAN	NLS_MonoCore	490	495	2	PRKRKK	P-RK-R-K-K	100	KCNC2	lost! -> pMkrkk	-100	1
30	29	sp|O43679|LDB2_HUMAN@255-260	sp|O43679|LDB2_HUMAN	NLS_MonoCore	255	260	2	TKRRKR	T-K-R-R-K-R	100	LDB2	lost! -> tkQrkr	-100	1
31	36	sp|Q14703|MBTP1_HUMAN@1028-1033	sp|Q14703|MBTP1_HUMAN	NLS_MonoCore	1028	1033	2	PKRRKP	P-K-R-R-K-P	100	MBTPS1	lost! -> pkrGkp	-100	1
32	35	sp|Q09328|MGT5A_HUMAN@264-269	sp|Q09328|MGT5A_HUMAN	NLS_MonoCore	264	269	2	KRKRKK	K-RK-R-K-K	100	MGAT5	lost! -> krTrkk	-100	1
33	32	sp|P46531|NOTC1_HUMAN@1757-1762	sp|P46531|NOTC1_HUMAN	NLS_MonoCore	1757	1762	2	SRKRRR	S-RK-R-R-R	100	NOTCH1	lost! -> sSkrrr	-100	1
34	44	sp|Q96L73|NSD1_HUMAN@1468-1473	sp|Q96L73|NSD1_HUMAN	NLS_MonoCore	1468	1473	2	PRKRKR	P-RK-R-K-R	100	NSD1	lost! -> prkQkr	-100	1
35	39	sp|Q8IY92|SLX4_HUMAN@407-412	sp|Q8IY92|SLX4_HUMAN	NLS_MonoCore	407	412	2	PRKRRK	P-RK-R-R-K	100	SLX4	lost! -> pWkrrk	-100	1
36	38	sp|Q5SXM2|SNPC4_HUMAN@1462-1467	sp|Q5SXM2|SNPC4_HUMAN	NLS_MonoCore	1462	1467	2	TRKRRR	T-RK-R-R-R	100	SNAPC4	lost! -> tQkrrr	-100	1
37	40	sp|Q8IZX4|TAF1L_HUMAN@279-284	sp|Q8IZX4|TAF1L_HUMAN	NLS_MonoCore	279	284	2	RRKRKK	R-RK-R-K-K	100	TAF1L	lost! -> rrNrkk	-100	1
38	42	sp|Q8WW38|FOG2_HUMAN@735-740	sp|Q8WW38|FOG2_HUMAN	NLS_MonoCore	735	740	2	TRKRRK	T-RK-R-R-K	100	ZFPM2	lost! -> tHkrrk	-100	1
39	64	sp|O95477|ABCA1_HUMAN@1922-1927	sp|O95477|ABCA1_HUMAN	NLS_MonoCore	1922	1927	1	RRKRKP	R-RK-R-K-P	100	ABCA1	lost! -> rrkWkp	-100	1
40	55	sp|O14672|ADA10_HUMAN@720-725	sp|O14672|ADA10_HUMAN	NLS_MonoCore	720	725	1	LKRRRP	L-K-R-R-R-P	100	ADAM10	lost! -> lkTrrp	-100	1
41	60	sp|O75077|ADA23_HUMAN@281-286	sp|O75077|ADA23_HUMAN	NLS_MonoCore	281	286	1	LKRRKR	L-K-R-R-K-R	100	ADAM23	lost! -> lkrrNr	-100	1
42	146	sp|Q9H8Y5|ANKZ1_HUMAN@434-439	sp|Q9H8Y5|ANKZ1_HUMAN	NLS_MonoCore	434	439	1	PKRRRR	P-K-R-R-R-R	100	ANKZF1	lost! -> pNrrrr	-100	1
43	84	sp|P56559|ARL4C_HUMAN@180-185	sp|P56559|ARL4C_HUMAN	NLS_MonoCore	180	185	1	LKRRKS	L-K-R-R-K-S	100	ARL4C	lost! -> lkHrks	-100	1
44	83	sp|P54253|ATX1_HUMAN@769-774	sp|P54253|ATX1_HUMAN	NLS_MonoCore	769	774	1	TRKRRW	T-RK-R-R-W	100	ATXN1	lost! -> trErrw	-100	1
45	56	sp|O14867|BACH1_HUMAN@574-579	sp|O14867|BACH1_HUMAN	NLS_MonoCore	574	579	1	CRKRKL	C-RK-R-K-L	100	BACH1	lost! -> cHkrkl	-100	1
46	111	sp|Q5T5X7|BEND3_HUMAN@72-77	sp|Q5T5X7|BEND3_HUMAN	NLS_MonoCore	72	77	1	VKRRRL	V-K-R-R-R-L	100	BEND3	lost! -> vkrrWl	-100	1
47	74	sp|P30305-4|MPIP2_HUMAN@369-374	sp|P30305-4|MPIP2_HUMAN	NLS_MonoCore	369	374	1	NKRRRS	N-K-R-R-R-S	100	CDC25B	lost! -> nkrrQs	-100	1
48	112	sp|Q5VT06|CE350_HUMAN@2061-2066	sp|Q5VT06|CE350_HUMAN	NLS_MonoCore	2061	2066	1	LRKRKS	L-RK-R-K-S	100	CEP350	lost! -> lQkrks	-100	1
49	148	sp|Q9HCK8|CHD8_HUMAN@500-505	sp|Q9HCK8|CHD8_HUMAN	NLS_MonoCore	500	505	1	KKRRKK	K-K-R-R-K-K	100	CHD8	lost! -> kkHrkk	-100	1
50	82	sp|P51795|CLCN5_HUMAN@344-349	sp|P51795|CLCN5_HUMAN	NLS_MonoCore	344	349	1	CRKRKT	C-RK-R-K-T	100	CLCN5	lost! -> crkrNt	-100	1
51	95	sp|Q12959-2|DLG1_HUMAN@307-312	sp|Q12959-2|DLG1_HUMAN	NLS_MonoCore	307	312	1	VKRRKP	V-K-R-R-K-P	100	DLG1	lost! -> vkrMkp	-100	1
52	119	sp|Q6Y2X3|DJC14_HUMAN@690-695	sp|Q6Y2X3|DJC14_HUMAN	NLS_MonoCore	690	695	1	PKRRKK	P-K-R-R-K-K	100	DNAJC14	lost! -> pkWrkk	-100	1
53	124	sp|Q86YF9-2|DZIP1_HUMAN@177-182	sp|Q86YF9-2|DZIP1_HUMAN	NLS_MonoCore	177	182	1	CKRRKK	C-K-R-R-K-K	100	DZIP1	lost! -> cTrrkk	-100	1
54	88	sp|Q04637|IF4G1_HUMAN@512-517	sp|Q04637|IF4G1_HUMAN	NLS_MonoCore	512	517	1	PKRRRK	P-K-R-R-R-K	100	EIF4G1	lost! -> pkrrGk	-100	1
55	73	sp|P28715|ERCC5_HUMAN@212-217	sp|P28715|ERCC5_HUMAN	NLS_MonoCore	212	217	1	TKRRRT	T-K-R-R-R-T	100	ERCC5	lost! -> tkHrrt	-100	1
56	108	sp|Q56NI9|ESCO2_HUMAN@543-548	sp|Q56NI9|ESCO2_HUMAN	NLS_MonoCore	543	548	1	LKRRKR	L-K-R-R-K-R	100	ESCO2	lost! -> lkIrkr	-100	1
57	86	sp|P62508|ERR3_HUMAN@173-178	sp|P62508|ERR3_HUMAN	NLS_MonoCore	173	178	1	TKRRRK	T-K-R-R-R-K	100	ESRRG	lost! -> tkHrrk	-100	1
58	87	sp|Q01167|FOXK2_HUMAN@347-352	sp|Q01167|FOXK2_HUMAN	NLS_MonoCore	347	352	1	FRKRRP	F-RK-R-R-P	100	FOXK2	lost! -> frkrWp	-100	1
59	113	sp|Q6P4F1|FUT10_HUMAN@71-76	sp|Q6P4F1|FUT10_HUMAN	NLS_MonoCore	71	76	1	NRKRKW	N-RK-R-K-W	100	FUT10	lost! -> nrkIkw	-100	1
60	93	sp|Q05586|NMDZ1_HUMAN@891-896	sp|Q05586|NMDZ1_HUMAN	NLS_MonoCore	891	896	1	FKRRRS	F-K-R-R-R-S	100	GRIN1	lost! -> fkrrMs	-100	1
61	75	sp|P31629|ZEP2_HUMAN@694-699	sp|P31629|ZEP2_HUMAN	NLS_MonoCore	694	699	1	NRKRRK	N-RK-R-R-K	100	HIVEP2	lost! -> nrRrrk	-100	1
62	106	sp|Q16666-2|IF16_HUMAN@95-100	sp|Q16666-2|IF16_HUMAN	NLS_MonoCore	95	100	1	SRKRKK	S-RK-R-K-K	100	IFI16	lost! -> sIkrkk	-100	1
63	161	sp|Q9Y219|JAG2_HUMAN@1106-1111	sp|Q9Y219|JAG2_HUMAN	NLS_MonoCore	1106	1111	1	TRKRRK	T-RK-R-R-K	100	JAG2	lost! -> tCkrrk	-100	1
64	134	sp|Q8WYK2|JDP2_HUMAN@74-79	sp|Q8WYK2|JDP2_HUMAN	NLS_MonoCore	74	79	1	RRKRRR	R-RK-R-R-R	100	JDP2	lost! -> rrkrHr	-100	1
65	116	sp|Q6PKG0|LARP1_HUMAN@815-820	sp|Q6PKG0|LARP1_HUMAN	NLS_MonoCore	815	820	1	PRKRKT	P-RK-R-K-T	100	LARP1	lost! -> pQkrkt	-100	1
66	118	sp|Q6UX15-2|LAYN_HUMAN@251-256	sp|Q6UX15-2|LAYN_HUMAN	NLS_MonoCore	251	256	1	CRKRKR	C-RK-R-K-R	100	LAYN	lost! -> crQrkr	-100	1
67	149	sp|Q9NQ69|LHX9_HUMAN@227-232	sp|Q9NQ69|LHX9_HUMAN	NLS_MonoCore	227	232	1	PRKRKS	P-RK-R-K-S	100	LHX9	lost! -> pQkrks	-100	1
68	117	sp|Q6UWE0|LRSM1_HUMAN@5-10	sp|Q6UWE0|LRSM1_HUMAN	NLS_MonoCore	5	10	1	FRKRKP	F-RK-R-K-P	100	LRSAM1	lost! -> fWkrkp	-100	1
69	144	sp|Q99698|LYST_HUMAN@883-888	sp|Q99698|LYST_HUMAN	NLS_MonoCore	883	888	1	PKRRKT	P-K-R-R-K-T	100	LYST	lost! -> pRrrkt	-100	1
70	142	sp|Q96RN5|MED15_HUMAN@661-666	sp|Q96RN5|MED15_HUMAN	NLS_MonoCore	661	666	1	TRKRRL	T-RK-R-R-L	100	MED15	lost! -> tQkrrl	-100	1
71	120	sp|Q7L2J0|MEPCE_HUMAN@167-172	sp|Q7L2J0|MEPCE_HUMAN	NLS_MonoCore	167	172	1	FKRRRR	F-K-R-R-R-R	100	MEPCE	lost! -> fkrCrr	-100	1
72	122	sp|Q86W50|MET16_HUMAN@300-305	sp|Q86W50|MET16_HUMAN	NLS_MonoCore	300	305	1	SKRRKL	S-K-R-R-K-L	100	METTL16	lost! -> skQrkl	-100	1
73	92	sp|Q04912|RON_HUMAN@304-309	sp|Q04912|RON_HUMAN	NLS_MonoCore	304	309	1	PKRRRR	P-K-R-R-R-R	100	MST1R	lost! -> pkrrHr	-100	1
74	140	sp|Q96DY7|MTBP_HUMAN@482-487	sp|Q96DY7|MTBP_HUMAN	NLS_MonoCore	482	487	1	LKRRKL	L-K-R-R-K-L	100	MTBP	lost! -> lkrQkl	-100	1
75	150	sp|Q9NZM1|MYOF_HUMAN@1024-1029	sp|Q9NZM1|MYOF_HUMAN	NLS_MonoCore	1024	1029	1	VRKRKK	V-RK-R-K-K	100	MYOF	lost! -> vQkrkk	-100	1
76	78	sp|P42695|CNDD3_HUMAN@158-163	sp|P42695|CNDD3_HUMAN	NLS_MonoCore	158	163	1	NRKRKK	N-RK-R-K-K	100	NCAPD3	lost! -> nQkrkk	-100	1
77	168	sp|Q9Y6Q9|NCOA3_HUMAN@15-20	sp|Q9Y6Q9|NCOA3_HUMAN	NLS_MonoCore	15	20	1	SRKRKL	S-RK-R-K-L	100	NCOA3	lost! -> srkCkl	-100	1
78	103	sp|Q16621|NFE2_HUMAN@283-288	sp|Q16621|NFE2_HUMAN	NLS_MonoCore	283	288	1	CRKRKL	C-RK-R-K-L	100	NFE2	lost! -> cHkrkl	-100	1
79	97	sp|Q14494|NF2L1_HUMAN@671-676	sp|Q14494|NF2L1_HUMAN	NLS_MonoCore	671	676	1	CRKRKL	C-RK-R-K-L	100	NFE2L1	lost! -> crkCkl	-100	1
80	102	sp|Q16236|NF2L2_HUMAN@514-519	sp|Q16236|NF2L2_HUMAN	NLS_MonoCore	514	519	1	CRKRKL	C-RK-R-K-L	100	NFE2L2	lost! -> cTkrkl	-100	1
81	163	sp|Q9Y4A8|NF2L3_HUMAN@595-600	sp|Q9Y4A8|NF2L3_HUMAN	NLS_MonoCore	595	600	1	CRKRKL	C-RK-R-K-L	100	NFE2L3	lost! -> cCkrkl	-100	1
82	130	sp|Q8NDH3|PEPL1_HUMAN@517-522	sp|Q8NDH3|PEPL1_HUMAN	NLS_MonoCore	517	522	1	SKRRRL	S-K-R-R-R-L	100	NPEPL1	lost! -> skSrrl	-100	1
83	165	sp|Q9Y5A7-2|NUB1_HUMAN@428-433	sp|Q9Y5A7-2|NUB1_HUMAN	NLS_MonoCore	428	433	1	KKRRRL	K-K-R-R-R-L	100	NUB1	lost! -> kkIrrl	-100	1
84	141	sp|Q96QT6|PHF12_HUMAN@241-246	sp|Q96QT6|PHF12_HUMAN	NLS_MonoCore	241	246	1	SKRRRK	S-K-R-R-R-K	100	PHF12	lost! -> skrrIk	-100	1
85	125	sp|Q86YI8|PHF13_HUMAN@19-24	sp|Q86YI8|PHF13_HUMAN	NLS_MonoCore	19	24	1	CKRRRT	C-K-R-R-R-T	100	PHF13	lost! -> cTrrrt	-100	1
86	153	sp|Q9P1Y6-3|PHRF1_HUMAN@336-341	sp|Q9P1Y6-3|PHRF1_HUMAN	NLS_MonoCore	336	341	1	RRKRKT	R-RK-R-K-T	100	PHRF1	lost! -> rWkrkt	-100	1
87	68	sp|P04554|PRM2_HUMAN@76-81	sp|P04554|PRM2_HUMAN	NLS_MonoCore	76	81	1	RRKRRS	R-RK-R-R-S	100	PRM2	lost! -> rrkrCs	-100	1
88	71	sp|P23468|PTPRD_HUMAN@1174-1179	sp|P23468|PTPRD_HUMAN	NLS_MonoCore	1174	1179	1	SRKRRS	S-RK-R-R-S	100	PTPRD	lost! -> srkLrs	-100	1
89	135	sp|Q92698|RAD54_HUMAN@32-37	sp|Q92698|RAD54_HUMAN	NLS_MonoCore	32	37	1	PRKRKS	P-RK-R-K-S	100	RAD54L	lost! -> pMkrks	-100	1
90	131	sp|Q8NDT2|RB15B_HUMAN@593-598	sp|Q8NDT2|RB15B_HUMAN	NLS_MonoCore	593	598	1	RRKRRS	R-RK-R-R-S	100	RBM15B	lost! -> rLkrrs	-100	1
91	136	sp|Q92766|RREB1_HUMAN@163-168	sp|Q92766|RREB1_HUMAN	NLS_MonoCore	163	168	1	LKRRRL	L-K-R-R-R-L	100	RREB1	lost! -> lkHrrl	-100	1
92	63	sp|O95104|SFR15_HUMAN@443-448	sp|O95104|SFR15_HUMAN	NLS_MonoCore	443	448	1	PKRRRS	P-K-R-R-R-S	100	SCAF4	lost! -> pkrrQs	-100	1
93	98	sp|Q14524|SCN5A_HUMAN@476-481	sp|Q14524|SCN5A_HUMAN	NLS_MonoCore	476	481	1	SKRRKR	S-K-R-R-K-R	100	SCN5A	lost! -> sNrrkr	-100	1
94	79	sp|P48751-3|B3A3_HUMAN@107-112	sp|P48751-3|B3A3_HUMAN	NLS_MonoCore	107	112	1	RRKRKK	R-RK-R-K-K	100	SLC4A3	lost! -> rrkrNk	-100	1
95	80	sp|P51532|SMCA4_HUMAN@1410-1415	sp|P51532|SMCA4_HUMAN	NLS_MonoCore	1410	1415	1	SRKRKR	S-RK-R-K-R	100	SMARCA4	lost! -> sQkrkr	-100	1
96	166	sp|Q9Y675|SNURF_HUMAN@25-30	sp|Q9Y675|SNURF_HUMAN	NLS_MonoCore	25	30	1	VKRRRT	V-K-R-R-R-T	100	SNURF	lost! -> vkGrrt	-100	1
97	133	sp|Q8WV41|SNX33_HUMAN@305-310	sp|Q8WV41|SNX33_HUMAN	NLS_MonoCore	305	310	1	KRKRRL	K-RK-R-R-L	100	SNX33	lost! -> kQkrrl	-100	1
98	72	sp|P23497|SP100_HUMAN@582-587	sp|P23497|SP100_HUMAN	NLS_MonoCore	582	587	1	LKRRRK	L-K-R-R-R-K	100	SP100	lost! -> lkrIrk	-100	1
99	127	sp|Q8IWU6|SULF1_HUMAN@667-672	sp|Q8IWU6|SULF1_HUMAN	NLS_MonoCore	667	672	1	LKRRKP	L-K-R-R-K-P	100	SULF1	lost! -> lNrrkp	-100	1
100	157	sp|Q9UGU0|TCF20_HUMAN@1593-1598	sp|Q9UGU0|TCF20_HUMAN	NLS_MonoCore	1593	1598	1	PRKRKT	P-RK-R-K-T	100	TCF20	lost! -> pMkrkt	-100	1
101	96	sp|Q13428-2|TCOF_HUMAN@1267-1272	sp|Q13428-2|TCOF_HUMAN	NLS_MonoCore	1267	1272	1	SRKRKL	S-RK-R-K-L	100	TCOF1	lost! -> sCkrkl	-100	1
102	162	sp|Q9Y2W1|TR150_HUMAN@40-45	sp|Q9Y2W1|TR150_HUMAN	NLS_MonoCore	40	45	1	SRKRRL	S-RK-R-R-L	100	THRAP3	lost! -> srkHrl	-100	1
103	121	sp|Q86UB9|TM135_HUMAN@52-57	sp|Q86UB9|TM135_HUMAN	NLS_MonoCore	52	57	1	LRKRKL	L-RK-R-K-L	100	TMEM135	lost! -> lrkWkl	-100	1
104	145	sp|Q9H3N1|TMX1_HUMAN@209-214	sp|Q9H3N1|TMX1_HUMAN	NLS_MonoCore	209	214	1	SKRRRP	S-K-R-R-R-P	100	TMX1	lost! -> skrHrp	-100	1
105	57	sp|O15016|TRI66_HUMAN@1190-1195	sp|O15016|TRI66_HUMAN	NLS_MonoCore	1190	1195	1	PKRRRR	P-K-R-R-R-R	100	TRIM66	lost! -> pkrWrr	-100	1
106	110	sp|Q5T4S7|UBR4_HUMAN@2269-2274	sp|Q5T4S7|UBR4_HUMAN	NLS_MonoCore	2269	2274	1	VRKRKT	V-RK-R-K-T	100	UBR4	lost! -> vrkHkt	-100	1
107	62	sp|O94888|UBXN7_HUMAN@98-103	sp|O94888|UBXN7_HUMAN	NLS_MonoCore	98	103	1	PKRRRP	P-K-R-R-R-P	100	UBXN7	lost! -> pkrrWp	-100	1
108	54	sp|A6NJT0|UNC4_HUMAN@103-108	sp|A6NJT0|UNC4_HUMAN	NLS_MonoCore	103	108	1	CKRRRT	C-K-R-R-R-T	100	UNCX	lost! -> ckPrrt	-100	1
109	114	sp|Q6PJT7|ZC3HE_HUMAN@291-296	sp|Q6PJT7|ZC3HE_HUMAN	NLS_MonoCore	291	296	1	FRKRKL	F-RK-R-K-L	100	ZC3H14	lost! -> fQkrkl	-100	1
110	155	sp|Q9UDV6|ZN212_HUMAN@10-15	sp|Q9UDV6|ZN212_HUMAN	NLS_MonoCore	10	15	1	RRKRRS	R-RK-R-R-S	100	ZNF212	lost! -> rIkrrs	-100	1
111	59	sp|O60281-2|ZN292_HUMAN@1483-1488	sp|O60281-2|ZN292_HUMAN	NLS_MonoCore	1483	1488	1	SKRRKK	S-K-R-R-K-K	100	ZNF292	lost! -> skrrNk	-100	1
112	129	sp|Q8NA82|MARHA_HUMAN@136-141	sp|Q8NA82|MARHA_HUMAN	NLS_MonoCore	136	141	1	LRKRKP	L-RK-R-K-P	100		lost! -> lrkTkp	-100	1
113	170	sp|Q5VUG0|SMBT2_HUMAN@691-696	sp|Q5VUG0|SMBT2_HUMAN	NLS_MonoCore	691	696	2	RRKRRK	R-RK-R-R-K	100	SFMBT2	W-rk-r-r-k	-78.4557	3
114	171	sp|Q9NVF7|FBX28_HUMAN@345-350	sp|Q9NVF7|FBX28_HUMAN	NLS_MonoCore	345	350	2	PRKRKK	P-RK-R-K-K	100	FBXO28	H-rk-r-k-k	-78.4557	2
115	173	sp|Q9NSI6|BRWD1_HUMAN@2176-2181	sp|Q9NSI6|BRWD1_HUMAN	NLS_MonoCore	2176	2181	1	TKRRKT	T-K-R-R-K-T	100	BRWD1	t-k-r-r-k-M	-78.4557	2
116	172	sp|Q6NSI3|FA53A_HUMAN@271-276	sp|Q6NSI3|FA53A_HUMAN	NLS_MonoCore	271	276	1	RRKRRR	R-RK-R-R-R	100	FAM53A	r-rk-r-r-C	-78.4557	2
117	177	sp|Q01201|RELB_HUMAN@432-437	sp|Q01201|RELB_HUMAN	NLS_MonoCore	432	437	2	SKRRKK	S-K-R-R-K-K	100	RELB	I-k-r-r-k-k	-78.4557	1
118	194	sp|Q9P2F6|RHG20_HUMAN@328-333	sp|Q9P2F6|RHG20_HUMAN	NLS_MonoCore	328	333	1	FKRRRS	F-K-R-R-R-S	100	ARHGAP20	Y-k-r-r-r-s	-78.4557	1
119	178	sp|A8MX76|CAN14_HUMAN@411-416	sp|A8MX76|CAN14_HUMAN	NLS_MonoCore	411	416	1	CRKRKP	C-RK-R-K-P	100	CAPN14	Y-rk-r-k-p	-78.4557	1
120	184	sp|P30304|MPIP1_HUMAN@288-293	sp|P30304|MPIP1_HUMAN	NLS_MonoCore	288	293	1	TKRRKS	T-K-R-R-K-S	100	CDC25A	t-k-r-r-k-N	-78.4557	1
121	183	sp|O95936|EOMES_HUMAN@640-645	sp|O95936|EOMES_HUMAN	NLS_MonoCore	640	645	1	CKRRRL	C-K-R-R-R-L	100	EOMES	c-k-r-r-r-M	-78.4557	1
122	191	sp|Q8N693|ESX1_HUMAN@138-143	sp|Q8N693|ESX1_HUMAN	NLS_MonoCore	138	143	1	RKRRRR	R-K-R-R-R-R	100	ESX1	W-k-r-r-r-r	-78.4557	1
123	187	sp|Q2WGJ9|FR1L6_HUMAN@1195-1200	sp|Q2WGJ9|FR1L6_HUMAN	NLS_MonoCore	1195	1200	1	TKRRKR	T-K-R-R-K-R	100	FER1L6	I-k-r-r-k-r	-78.4557	1
124	195	sp|Q9UII4|HERC5_HUMAN@430-435	sp|Q9UII4|HERC5_HUMAN	NLS_MonoCore	430	435	1	LRKRRT	L-RK-R-R-T	100	HERC5	l-rk-r-r-A	-78.4557	1
125	193	sp|Q9NP71|MLXPL_HUMAN@135-140	sp|Q9NP71|MLXPL_HUMAN	NLS_MonoCore	135	140	1	VKRRKS	V-K-R-R-K-S	100	MLXIPL	v-k-r-r-k-N	-78.4557	1
126	192	sp|Q96L08|SUSD3_HUMAN@135-140	sp|Q96L08|SUSD3_HUMAN	NLS_MonoCore	135	140	1	SKRRRS	S-K-R-R-R-S	100	SUSD3	s-k-r-r-r-F	-78.4557	1
127	186	sp|Q13769|THOC5_HUMAN@322-327	sp|Q13769|THOC5_HUMAN	NLS_MonoCore	322	327	1	TKRRRP	T-K-R-R-R-P	100	THOC5	A-k-r-r-r-p	-78.4557	1
128	185	sp|P61129|ZC3H6_HUMAN@62-67	sp|P61129|ZC3H6_HUMAN	NLS_MonoCore	62	67	1	SKRRKR	S-K-R-R-K-R	100	ZC3H6	s-k-r-r-k-H	-78.4557	1
129	204	sp|P28069|PIT1_HUMAN@213-218	sp|P28069|PIT1_HUMAN	NLS_MonoCore	213	218	2	RKRKRR	R-K-R-K-R-R	68.1292	POU1F1	lost! -> rkrkQr	-68.1292	5
130	205	sp|P26358|DNMT1_HUMAN@956-961	sp|P26358|DNMT1_HUMAN	NLS_MonoCore	956	961	1	VKRPRK	V-K-R-P-R-K	68.1292	DNMT1	lost! -> vkHprk	-68.1292	4
131	206	sp|Q9UPU3|SORC3_HUMAN@721-726	sp|Q9UPU3|SORC3_HUMAN	NLS_MonoCore	721	726	1	FKKRKP	F-K-K-R-K-P	68.1292	SORCS3	lost! -> fkkHkp	-68.1292	4
132	207	sp|P49335|PO3F4_HUMAN@276-281	sp|P49335|PO3F4_HUMAN	NLS_MonoCore	276	281	3	GRKRKK	G-RK-R-K-K	68.1292	POU3F4	lost! -> grkCkk	-68.1292	3
133	208	sp|Q13822-2|ENPP2_HUMAN@355-360	sp|Q13822-2|ENPP2_HUMAN	NLS_MonoCore	355	360	2	PKKRRR	P-K-K-R-R-R	68.1292	ENPP2	lost! -> pkkIrr	-68.1292	3
134	219	sp|Q9Y6T7|DGKB_HUMAN@677-682	sp|Q9Y6T7|DGKB_HUMAN	NLS_MonoCore	677	682	1	SKKRRS	S-K-K-R-R-S	68.1292	DGKB	lost! -> skkrQs	-68.1292	3
135	212	sp|P12259|FA5_HUMAN@1029-1034	sp|P12259|FA5_HUMAN	NLS_MonoCore	1029	1034	1	TRKKKK	T-RK-K-K-K	68.1292	F5	lost! -> tQkkkk	-68.1292	3
136	209	sp|O60229|KALRN_HUMAN@1121-1126	sp|O60229|KALRN_HUMAN	NLS_MonoCore	1121	1126	1	LKKRRL	L-K-K-R-R-L	68.1292	KALRN	lost! -> lkkQrl	-68.1292	3
137	213	sp|P35410|MAS1L_HUMAN@320-325	sp|P35410|MAS1L_HUMAN	NLS_MonoCore	320	325	1	LRKKRL	L-RK-K-R-L	68.1292	MAS1L	lost! -> lrkkGl	-68.1292	3
138	215	sp|Q14938|NFIX_HUMAN@275-280	sp|Q14938|NFIX_HUMAN	NLS_MonoCore	275	280	1	TKRPKS	T-K-R-P-K-S	68.1292	NFIX	lost! -> tkHpks	-68.1292	3
139	214	sp|Q14162|SREC_HUMAN@613-618	sp|Q14162|SREC_HUMAN	NLS_MonoCore	613	618	1	LRKPKR	L-RK-P-K-R	68.1292	SCARF1	lost! -> lQkpkr	-68.1292	3
140	211	sp|P02549|SPTA1_HUMAN@784-789	sp|P02549|SPTA1_HUMAN	NLS_MonoCore	784	789	1	TRKKKL	T-RK-K-K-L	68.1292	SPTA1	lost! -> tQkkkl	-68.1292	3
141	218	sp|Q9P243-3|ZFAT_HUMAN@158-163	sp|Q9P243-3|ZFAT_HUMAN	NLS_MonoCore	158	163	1	SKRPRS	S-K-R-P-R-S	68.1292	ZFAT	lost! -> skrpWs	-68.1292	3
142	217	sp|Q8TCN5|ZN507_HUMAN@68-73	sp|Q8TCN5|ZN507_HUMAN	NLS_MonoCore	68	73	1	KKRPRS	K-K-R-P-R-S	68.1292	ZNF507	lost! -> kkHprs	-68.1292	3
143	223	sp|Q96MG8|PCMD1_HUMAN@274-279	sp|Q96MG8|PCMD1_HUMAN	NLS_MonoCore	274	279	3	PKRKRK	P-K-R-K-R-K	68.1292	PCMTD1	lost! -> pkSkrk	-68.1292	2
144	222	sp|Q15054|DPOD3_HUMAN@379-384	sp|Q15054|DPOD3_HUMAN	NLS_MonoCore	379	384	3	NKRKRK	N-K-R-K-R-K	68.1292	POLD3	lost! -> nkrkQk	-68.1292	2
145	221	sp|Q14863|PO6F1_HUMAN@232-237	sp|Q14863|PO6F1_HUMAN	NLS_MonoCore	232	237	3	SKKRKR	S-K-K-R-K-R	68.1292	POU6F1	lost! -> skkHkr	-68.1292	2
146	220	sp|Q13427|PPIG_HUMAN@227-232	sp|Q13427|PPIG_HUMAN	NLS_MonoCore	227	232	3	SKKRKK	S-K-K-R-K-K	68.1292	PPIG	lost! -> sNkrkk	-68.1292	2
147	224	sp|Q9BRU9|UTP23_HUMAN@192-197	sp|Q9BRU9|UTP23_HUMAN	NLS_MonoCore	192	197	3	RRKKRK	R-RK-K-R-K	68.1292	UTP23	lost! -> rrkQrk	-68.1292	2
148	234	sp|Q9UIF8|BAZ2B_HUMAN@1287-1292	sp|Q9UIF8|BAZ2B_HUMAN	NLS_MonoCore	1287	1292	2	GRKRRR	G-RK-R-R-R	68.1292	BAZ2B	lost! -> gCkrrr	-68.1292	2
149	226	sp|P20309|ACM3_HUMAN@565-570	sp|P20309|ACM3_HUMAN	NLS_MonoCore	565	570	2	KKKRRK	K-K-K-R-R-K	68.1292	CHRM3	lost! -> kkkrCk	-68.1292	2
150	225	sp|P12314|FCGR1_HUMAN@317-322	sp|P12314|FCGR1_HUMAN	NLS_MonoCore	317	322	2	LKRKKK	L-K-R-K-K-K	68.1292	FCGR1A	lost! -> lkIkkk	-68.1292	2
151	235	sp|Q9UMS6-2|SYNP2_HUMAN@397-402	sp|Q9UMS6-2|SYNP2_HUMAN	NLS_MonoCore	397	402	2	FKKRRR	F-K-K-R-R-R	68.1292	SYNPO2	lost! -> fkkrHr	-68.1292	2
152	228	sp|Q6PIZ9|TRAT1_HUMAN@119-124	sp|Q6PIZ9|TRAT1_HUMAN	NLS_MonoCore	119	124	2	GKRRKP	G-K-R-R-K-P	68.1292	TRAT1	lost! -> gkHrkp	-68.1292	2
153	231	sp|Q9H3H1|MOD5_HUMAN@423-428	sp|Q9H3H1|MOD5_HUMAN	NLS_MonoCore	423	428	2	LKKRRR	L-K-K-R-R-R	68.1292	TRIT1	lost! -> lNkrrr	-68.1292	2
154	229	sp|Q8NET8|TRPV3_HUMAN@113-118	sp|Q8NET8|TRPV3_HUMAN	NLS_MonoCore	113	118	2	RRKKRR	R-RK-K-R-R	68.1292	TRPV3	lost! -> rrkkGr	-68.1292	2
155	232	sp|Q9H582|ZN644_HUMAN@289-294	sp|Q9H582|ZN644_HUMAN	NLS_MonoCore	289	294	2	KKRKRK	K-K-R-K-R-K	68.1292	ZNF644	lost! -> kkIkrk	-68.1292	2
156	230	sp|Q96N20|ZN75A_HUMAN@131-136	sp|Q96N20|ZN75A_HUMAN	NLS_MonoCore	131	136	2	VKKRKK	V-K-K-R-K-K	68.1292	ZNF75A	lost! -> vkkIkk	-68.1292	2
157	227	sp|Q15696|U2AFM_HUMAN@26-31	sp|Q15696|U2AFM_HUMAN	NLS_MonoCore	26	31	2	KRKKRR	K-RK-K-R-R	68.1292	ZRSR2	lost! -> kQkkrr	-68.1292	2
158	252	sp|P33121|ACSL1_HUMAN@259-264	sp|P33121|ACSL1_HUMAN	NLS_MonoCore	259	264	1	RRKPKP	R-RK-P-K-P	68.1292	ACSL1	lost! -> rQkpkp	-68.1292	2
159	236	sp|O14525-2|ASTN1_HUMAN@181-186	sp|O14525-2|ASTN1_HUMAN	NLS_MonoCore	181	186	1	CKRRRV	C-K-R-R-R-V	68.1292	ASTN1	lost! -> ckrHrv	-68.1292	2
160	250	sp|P18850|ATF6A_HUMAN@323-328	sp|P18850|ATF6A_HUMAN	NLS_MonoCore	323	328	1	SRKKKK	S-RK-K-K-K	68.1292	ATF6	lost! -> sHkkkk	-68.1292	2
161	243	sp|O95931|CBX7_HUMAN@139-144	sp|O95931|CBX7_HUMAN	NLS_MonoCore	139	144	1	LRKPRK	L-RK-P-R-K	68.1292	CBX7	lost! -> lHkprk	-68.1292	2
162	279	sp|Q9NVP1|DDX18_HUMAN@423-428	sp|Q9NVP1|DDX18_HUMAN	NLS_MonoCore	423	428	1	NRKKKL	N-RK-K-K-L	68.1292	DDX18	lost! -> nQkkkl	-68.1292	2
163	272	sp|Q92988|DLX4_HUMAN@117-122	sp|Q92988|DLX4_HUMAN	NLS_MonoCore	117	122	1	LRKPRT	L-RK-P-R-T	68.1292	DLX4	lost! -> lrkLrt	-68.1292	2
164	256	sp|P35555|FBN1_HUMAN@2727-2732	sp|P35555|FBN1_HUMAN	NLS_MonoCore	2727	2732	1	GRKRRS	G-RK-R-R-S	68.1292	FBN1	lost! -> grkWrs	-68.1292	2
165	269	sp|Q8TET4|GANC_HUMAN@427-432	sp|Q8TET4|GANC_HUMAN	NLS_MonoCore	427	432	1	SKKRKL	S-K-K-R-K-L	68.1292	GANC	lost! -> skkCkl	-68.1292	2
166	283	sp|Q9Y3E1|HDGR3_HUMAN@144-149	sp|Q9Y3E1|HDGR3_HUMAN	NLS_MonoCore	144	149	1	SKRKKS	S-K-R-K-K-S	68.1292	HDGFRP3	lost! -> skQkks	-68.1292	2
167	246	sp|P08581-2|MET_HUMAN@303-308	sp|P08581-2|MET_HUMAN	NLS_MonoCore	303	308	1	KRKKRS	K-RK-K-R-S	68.1292	MET	lost! -> krkNrs	-68.1292	2
168	255	sp|P35548|MSX2_HUMAN@142-147	sp|P35548|MSX2_HUMAN	NLS_MonoCore	142	147	1	NRKPRT	N-RK-P-R-T	68.1292	MSX2	lost! -> nrkpHt	-68.1292	2
169	244	sp|P01138|NGF_HUMAN@77-82	sp|P01138|NGF_HUMAN	NLS_MonoCore	77	82	1	FKKRRL	F-K-K-R-R-L	68.1292	NGF	lost! -> fkkWrl	-68.1292	2
170	261	sp|Q15270|NKX11_HUMAN@245-250	sp|Q15270|NKX11_HUMAN	NLS_MonoCore	245	250	1	PKRKRT	P-K-R-K-R-T	68.1292	NKX1-1	lost! -> pkrkHt	-68.1292	2
171	270	sp|Q8WTT2|NOC3L_HUMAN@612-617	sp|Q8WTT2|NOC3L_HUMAN	NLS_MonoCore	612	617	1	TKRRKQ	T-K-R-R-K-Q	68.1292	NOC3L	lost! -> tkHrkq	-68.1292	2
172	266	sp|Q6U736|OPN5_HUMAN@60-65	sp|Q6U736|OPN5_HUMAN	NLS_MonoCore	60	65	1	RRKKKL	R-RK-K-K-L	68.1292	OPN5	lost! -> rQkkkl	-68.1292	2
173	273	sp|Q96RD6|PANX2_HUMAN@423-428	sp|Q96RD6|PANX2_HUMAN	NLS_MonoCore	423	428	1	VKRPRK	V-K-R-P-R-K	68.1292	PANX2	lost! -> vkrpLk	-68.1292	2
174	278	sp|Q9NV79|PCMD2_HUMAN@277-282	sp|Q9NV79|PCMD2_HUMAN	NLS_MonoCore	277	282	1	FKRRRV	F-K-R-R-R-V	68.1292	PCMTD2	lost! -> fkQrrv	-68.1292	2
175	257	sp|Q12837|PO4F2_HUMAN@345-350	sp|Q12837|PO4F2_HUMAN	NLS_MonoCore	345	350	1	KKRKRT	K-K-R-K-R-T	68.1292	POU4F2	lost! -> kkHkrt	-68.1292	2
176	262	sp|Q15319|PO4F3_HUMAN@274-279	sp|Q15319|PO4F3_HUMAN	NLS_MonoCore	274	279	1	RKRKRT	R-K-R-K-R-T	68.1292	POU4F3	lost! -> rkrkHt	-68.1292	2
177	259	sp|Q13029|PRDM2_HUMAN@878-883	sp|Q13029|PRDM2_HUMAN	NLS_MonoCore	878	883	1	VKKRKP	V-K-K-R-K-P	68.1292	PRDM2	lost! -> vNkrkp	-68.1292	2
178	247	sp|P12272|PTHR_HUMAN@138-143	sp|P12272|PTHR_HUMAN	NLS_MonoCore	138	143	1	KKKRRT	K-K-K-R-R-T	68.1292	PTHLH	lost! -> kkkrQt	-68.1292	2
179	242	sp|O60673-2|DPOLZ_HUMAN@1502-1507	sp|O60673-2|DPOLZ_HUMAN	NLS_MonoCore	1502	1507	1	PRKPRT	P-RK-P-R-T	68.1292	REV3L	lost! -> prkpQt	-68.1292	2
180	271	sp|Q92536|YLAT2_HUMAN@416-421	sp|Q92536|YLAT2_HUMAN	NLS_MonoCore	416	421	1	PKRPRP	P-K-R-P-R-P	68.1292	SLC7A6	lost! -> pkrpPp	-68.1292	2
181	282	sp|Q9UQ35|SRRM2_HUMAN@243-248	sp|Q9UQ35|SRRM2_HUMAN	NLS_MonoCore	243	248	1	KKRKRS	K-K-R-K-R-S	68.1292	SRRM2	lost! -> kkQkrs	-68.1292	2
182	276	sp|Q9NUL3-2|STAU2_HUMAN@257-262	sp|Q9NUL3-2|STAU2_HUMAN	NLS_MonoCore	257	262	1	KKRPKT	K-K-R-P-K-T	68.1292	STAU2	lost! -> kkHpkt	-68.1292	2
183	267	sp|Q6XYQ8|SYT10_HUMAN@414-419	sp|Q6XYQ8|SYT10_HUMAN	NLS_MonoCore	414	419	1	LKKRKT	L-K-K-R-K-T	68.1292	SYT10	lost! -> lkNrkt	-68.1292	2
184	281	sp|Q9UL17|TBX21_HUMAN@497-502	sp|Q9UL17|TBX21_HUMAN	NLS_MonoCore	497	502	1	SKRRRV	S-K-R-R-R-V	68.1292	TBX21	lost! -> skrrHv	-68.1292	2
185	275	sp|Q9BWF2|TRAIP_HUMAN@399-404	sp|Q9BWF2|TRAIP_HUMAN	NLS_MonoCore	399	404	1	PKRPRS	P-K-R-P-R-S	68.1292	TRAIP	lost! -> pkGprs	-68.1292	2
186	263	sp|Q15911|ZFHX3_HUMAN@2145-2150	sp|Q15911|ZFHX3_HUMAN	NLS_MonoCore	2145	2150	1	NKRPRT	N-K-R-P-R-T	68.1292	ZFHX3	lost! -> nkrpHt	-68.1292	2
187	268	sp|Q86UP3-5|ZFHX4_HUMAN@2129-2134	sp|Q86UP3-5|ZFHX4_HUMAN	NLS_MonoCore	2129	2134	1	FKRPRT	F-K-R-P-R-T	68.1292	ZFHX4	lost! -> fkrTrt	-68.1292	2
188	264	sp|Q5VUA4|ZN318_HUMAN@927-932	sp|Q5VUA4|ZN318_HUMAN	NLS_MonoCore	927	932	1	LRKKRR	L-RK-K-R-R	68.1292	ZNF318	lost! -> lHkkrr	-68.1292	2
189	265	sp|Q6IQ21|ZN770_HUMAN@249-254	sp|Q6IQ21|ZN770_HUMAN	NLS_MonoCore	249	254	1	LKKRRT	L-K-K-R-R-T	68.1292	ZNF770	lost! -> lNkrrt	-68.1292	2
190	293	sp|Q9UKF5|ADA29_HUMAN@668-673	sp|Q9UKF5|ADA29_HUMAN	NLS_MonoCore	668	673	4	PKRKKK	P-K-R-K-K-K	68.1292	ADAM29	lost! -> pkrkNk	-68.1292	1
191	290	sp|Q9NQU5|PAK6_HUMAN@2-7	sp|Q9NQU5|PAK6_HUMAN	NLS_MonoCore	2	7	4	FRKKKK	F-RK-K-K-K	68.1292	PAK6	lost! -> fHkkkk	-68.1292	1
192	286	sp|Q9H930|SP14L_HUMAN@208-213	sp|Q9H930|SP14L_HUMAN	NLS_MonoCore	208	213	4	PKRKRR	P-K-R-K-R-R	68.1292	SP140L	lost! -> pErkrr	-68.1292	1
193	284	sp|A6NKL6|T200C_HUMAN@25-30	sp|A6NKL6|T200C_HUMAN	NLS_MonoCore	25	30	4	PKRKRK	P-K-R-K-R-K	68.1292	TMEM200C	lost! -> pkHkrk	-68.1292	1
194	292	sp|Q9NVE5-3|UBP40_HUMAN@1152-1157	sp|Q9NVE5-3|UBP40_HUMAN	NLS_MonoCore	1152	1157	4	TKRKKK	T-K-R-K-K-K	68.1292	USP40	lost! -> tkrkNk	-68.1292	1
195	285	sp|P58304|VSX2_HUMAN@143-148	sp|P58304|VSX2_HUMAN	NLS_MonoCore	143	148	4	TKKRKK	T-K-K-R-K-K	68.1292	VSX2	lost! -> tkkWkk	-68.1292	1
196	306	sp|Q15910-2|EZH2_HUMAN@494-499	sp|Q15910-2|EZH2_HUMAN	NLS_MonoCore	494	499	3	PRKKKR	P-RK-K-K-R	68.1292	EZH2	lost! -> prRkkr	-68.1292	1
197	307	sp|Q8IYT1|FA71A_HUMAN@105-110	sp|Q8IYT1|FA71A_HUMAN	NLS_MonoCore	105	110	3	TKRKKR	T-K-R-K-K-R	68.1292	FAM71A	lost! -> tMrkkr	-68.1292	1
198	309	sp|Q9UHL9|GT2D1_HUMAN@898-903	sp|Q9UHL9|GT2D1_HUMAN	NLS_MonoCore	898	903	3	PKRKRK	P-K-R-K-R-K	68.1292	GTF2IRD1	lost! -> pkHkrk	-68.1292	1
199	304	sp|Q03052|PO3F1_HUMAN@337-342	sp|Q03052|PO3F1_HUMAN	NLS_MonoCore	337	342	3	GRKRKK	G-RK-R-K-K	68.1292	POU3F1	lost! -> gCkrkk	-68.1292	1
200	299	sp|P20265|PO3F2_HUMAN@352-357	sp|P20265|PO3F2_HUMAN	NLS_MonoCore	352	357	3	GRKRKK	G-RK-R-K-K	68.1292	POU3F2	lost! -> gHkrkk	-68.1292	1
201	298	sp|P20264|PO3F3_HUMAN@404-409	sp|P20264|PO3F3_HUMAN	NLS_MonoCore	404	409	3	GRKRKK	G-RK-R-K-K	68.1292	POU3F3	lost! -> grkHkk	-68.1292	1
202	303	sp|P78424|PO6F2_HUMAN@605-610	sp|P78424|PO6F2_HUMAN	NLS_MonoCore	605	610	3	SKKRKR	S-K-K-R-K-R	68.1292	POU6F2	lost! -> skkCkr	-68.1292	1
203	308	sp|Q96T23|RSF1_HUMAN@1084-1089	sp|Q96T23|RSF1_HUMAN	NLS_MonoCore	1084	1089	3	RRKKRR	R-RK-K-R-R	68.1292	RSF1	lost! -> rrkkHr	-68.1292	1
204	302	sp|P51531|SMCA2_HUMAN@556-561	sp|P51531|SMCA2_HUMAN	NLS_MonoCore	556	561	3	KKKRRR	K-K-K-R-R-R	68.1292	SMARCA2	lost! -> kkkrSr	-68.1292	1
205	295	sp|A7MD48|SRRM4_HUMAN@116-121	sp|A7MD48|SRRM4_HUMAN	NLS_MonoCore	116	121	3	TRKKRR	T-RK-K-R-R	68.1292	SRRM4	lost! -> tQkkrr	-68.1292	1
206	297	sp|P10646|TFPI1_HUMAN@283-288	sp|P10646|TFPI1_HUMAN	NLS_MonoCore	283	288	3	TKRKRK	T-K-R-K-R-K	68.1292	TFPI	lost! -> tkIkrk	-68.1292	1
207	294	sp|A0PK05|TMM72_HUMAN@131-136	sp|A0PK05|TMM72_HUMAN	NLS_MonoCore	131	136	3	SKRKKR	S-K-R-K-K-R	68.1292	TMEM72	lost! -> skrNkr	-68.1292	1
208	311	sp|Q9UNX4|WDR3_HUMAN@928-933	sp|Q9UNX4|WDR3_HUMAN	NLS_MonoCore	928	933	3	KKRKRK	K-K-R-K-R-K	68.1292	WDR3	lost! -> kRrkrk	-68.1292	1
209	350	sp|Q5TGY3|AHDC1_HUMAN@738-743	sp|Q5TGY3|AHDC1_HUMAN	NLS_MonoCore	738	743	2	PKRKRR	P-K-R-K-R-R	68.1292	AHDC1	lost! -> pkPkrr	-68.1292	1
210	372	sp|Q9GZV1|ANKR2_HUMAN@118-123	sp|Q9GZV1|ANKR2_HUMAN	NLS_MonoCore	118	123	2	LRKKRK	L-RK-K-R-K	68.1292	ANKRD2	lost! -> lWkkrk	-68.1292	1
211	332	sp|P38398|BRCA1_HUMAN@502-507	sp|P38398|BRCA1_HUMAN	NLS_MonoCore	502	507	2	LKRKRR	L-K-R-K-R-R	68.1292	BRCA1	lost! -> lkrkSr	-68.1292	1
212	322	sp|O95153|RIMB1_HUMAN@345-350	sp|O95153|RIMB1_HUMAN	NLS_MonoCore	345	350	2	SKKRKK	S-K-K-R-K-K	68.1292	BZRAP1	lost! -> skkrNk	-68.1292	1
213	349	sp|Q5T681|CJ062_HUMAN@5-10	sp|Q5T681|CJ062_HUMAN	NLS_MonoCore	5	10	2	QRKRRR	Q-RK-R-R-R	68.1292	C10orf62	lost! -> qrNrrr	-68.1292	1
214	342	sp|Q14CZ0|CP072_HUMAN@131-136	sp|Q14CZ0|CP072_HUMAN	NLS_MonoCore	131	136	2	VKKRRR	V-K-K-R-R-R	68.1292	C16orf72	lost! -> vkkHrr	-68.1292	1
215	355	sp|Q6PK04|CC137_HUMAN@83-88	sp|Q6PK04|CC137_HUMAN	NLS_MonoCore	83	88	2	NKKRKK	N-K-K-R-K-K	68.1292	CCDC137	lost! -> nEkrkk	-68.1292	1
216	373	sp|Q9H444|CHM4B_HUMAN@69-74	sp|Q9H444|CHM4B_HUMAN	NLS_MonoCore	69	74	2	LKRKKR	L-K-R-K-K-R	68.1292	CHMP4B	lost! -> lkSkkr	-68.1292	1
217	366	sp|Q96CF2|CHM4C_HUMAN@69-74	sp|Q96CF2|CHM4C_HUMAN	NLS_MonoCore	69	74	2	LKRKKR	L-K-R-K-K-R	68.1292	CHMP4C	lost! -> lkrNkr	-68.1292	1
218	367	sp|Q96GQ7|DDX27_HUMAN@124-129	sp|Q96GQ7|DDX27_HUMAN	NLS_MonoCore	124	129	2	VRKKRK	V-RK-K-R-K	68.1292	DDX27	lost! -> vQkkrk	-68.1292	1
219	375	sp|Q9H8H2|DDX31_HUMAN@760-765	sp|Q9H8H2|DDX31_HUMAN	NLS_MonoCore	760	765	2	TRKKRK	T-RK-K-R-K	68.1292	DDX31	lost! -> trkNrk	-68.1292	1
220	320	sp|O75618|DEDD_HUMAN@176-181	sp|O75618|DEDD_HUMAN	NLS_MonoCore	176	181	2	QRKRRK	Q-RK-R-R-K	68.1292	DEDD	lost! -> qrkCrk	-68.1292	1
221	321	sp|O75912|DGKI_HUMAN@338-343	sp|O75912|DGKI_HUMAN	NLS_MonoCore	338	343	2	NRKKKR	N-RK-K-K-R	68.1292	DGKI	lost! -> nQkkkr	-68.1292	1
222	323	sp|P04053|TDT_HUMAN@11-16	sp|P04053|TDT_HUMAN	NLS_MonoCore	11	16	2	PRKKRP	P-RK-K-R-P	68.1292	DNTT	lost! -> pWkkrp	-68.1292	1
223	347	sp|Q5QJE6|TDIF2_HUMAN@748-753	sp|Q5QJE6|TDIF2_HUMAN	NLS_MonoCore	748	753	2	FRKKKK	F-RK-K-K-K	68.1292	DNTTIP2	lost! -> frkkNk	-68.1292	1
224	365	sp|Q92637|FCGRB_HUMAN@223-228	sp|Q92637|FCGRB_HUMAN	NLS_MonoCore	223	228	2	LKRKKK	L-K-R-K-K-K	68.1292	FCGR1B	lost! -> lkIkkk	-68.1292	1
225	380	sp|Q9NYM4|GPR83_HUMAN@284-289	sp|Q9NYM4|GPR83_HUMAN	NLS_MonoCore	284	289	2	RRKKKK	R-RK-K-K-K	68.1292	GPR83	lost! -> rrkkMk	-68.1292	1
226	331	sp|P31275|HXC12_HUMAN@214-219	sp|P31275|HXC12_HUMAN	NLS_MonoCore	214	219	2	SRKKRK	S-RK-K-R-K	68.1292	HOXC12	lost! -> srkkCk	-68.1292	1
227	351	sp|Q68E01-2|INT3_HUMAN@1027-1032	sp|Q68E01-2|INT3_HUMAN	NLS_MonoCore	1027	1032	2	TKRKRK	T-K-R-K-R-K	68.1292	INTS3	lost! -> tkQkrk	-68.1292	1
228	343	sp|Q15051|IQCB1_HUMAN@434-439	sp|Q15051|IQCB1_HUMAN	NLS_MonoCore	434	439	2	CRKKKK	C-RK-K-K-K	68.1292	IQCB1	lost! -> cHkkkk	-68.1292	1
229	353	sp|Q6NYC1|JMJD6_HUMAN@373-378	sp|Q6NYC1|JMJD6_HUMAN	NLS_MonoCore	373	378	2	RRKKRR	R-RK-K-R-R	68.1292	JMJD6	lost! -> rMkkrr	-68.1292	1
230	335	sp|Q03721|KCNC4_HUMAN@489-494	sp|Q03721|KCNC4_HUMAN	NLS_MonoCore	489	494	2	PKKRKK	P-K-K-R-K-K	68.1292	KCNC4	lost! -> pkkQkk	-68.1292	1
231	346	sp|Q5QGS0|K2022_HUMAN@525-530	sp|Q5QGS0|K2022_HUMAN	NLS_MonoCore	525	530	2	PKKRRK	P-K-K-R-R-K	68.1292	KIAA2022	lost! -> pkNrrk	-68.1292	1
232	364	sp|Q8TBB5|KLDC4_HUMAN@354-359	sp|Q8TBB5|KLDC4_HUMAN	NLS_MonoCore	354	359	2	KKKRRR	K-K-K-R-R-R	68.1292	KLHDC4	lost! -> kkkCrr	-68.1292	1
233	334	sp|P52954|LBX1_HUMAN@122-127	sp|P52954|LBX1_HUMAN	NLS_MonoCore	122	127	2	PKKRRK	P-K-K-R-R-K	68.1292	LBX1	lost! -> pkkrLk	-68.1292	1
234	381	sp|Q9NZR2|LRP1B_HUMAN@4467-4472	sp|Q9NZR2|LRP1B_HUMAN	NLS_MonoCore	4467	4472	2	CKRKRR	C-K-R-K-R-R	68.1292	LRP1B	lost! -> ckrkIr	-68.1292	1
235	377	sp|Q9NX58|LYAR_HUMAN@220-225	sp|Q9NX58|LYAR_HUMAN	NLS_MonoCore	220	225	2	PKKRKK	P-K-K-R-K-K	68.1292	LYAR	lost! -> pkkHkk	-68.1292	1
236	330	sp|P25205|MCM3_HUMAN@662-667	sp|P25205|MCM3_HUMAN	NLS_MonoCore	662	667	2	KKRKKR	K-K-R-K-K-R	68.1292	MCM3	lost! -> kkCkkr	-68.1292	1
237	326	sp|P10243|MYBA_HUMAN@447-452	sp|P10243|MYBA_HUMAN	NLS_MonoCore	447	452	2	LRKKRK	L-RK-K-R-K	68.1292	MYBL1	lost! -> lrNkrk	-68.1292	1
238	313	sp|B2RTY4|MYO9A_HUMAN@1983-1988	sp|B2RTY4|MYO9A_HUMAN	NLS_MonoCore	1983	1988	2	RKKRRK	R-K-K-R-R-K	68.1292	MYO9A	lost! -> rkNrrk	-68.1292	1
239	376	sp|Q9NTG1|PKDRE_HUMAN@1697-1702	sp|Q9NTG1|PKDRE_HUMAN	NLS_MonoCore	1697	1702	2	FKRKKR	F-K-R-K-K-R	68.1292	PKDREJ	lost! -> fNrkkr	-68.1292	1
240	345	sp|Q2KHR3|QSER1_HUMAN@1498-1503	sp|Q2KHR3|QSER1_HUMAN	NLS_MonoCore	1498	1503	2	PKKRKK	P-K-K-R-K-K	68.1292	QSER1	lost! -> pkkWkk	-68.1292	1
241	357	sp|Q6ZNA4-2|RN111_HUMAN@91-96	sp|Q6ZNA4-2|RN111_HUMAN	NLS_MonoCore	91	96	2	VRKKRK	V-RK-K-R-K	68.1292	RNF111	lost! -> vrkkHk	-68.1292	1
242	368	sp|Q96IZ7|RSRC1_HUMAN@14-19	sp|Q96IZ7|RSRC1_HUMAN	NLS_MonoCore	14	19	2	SKRKKK	S-K-R-K-K-K	68.1292	RSRC1	lost! -> skIkkk	-68.1292	1
243	384	sp|Q9Y2G9|SBNO2_HUMAN@625-630	sp|Q9Y2G9|SBNO2_HUMAN	NLS_MonoCore	625	630	2	SKRKRR	S-K-R-K-R-R	68.1292	SBNO2	lost! -> skQkrr	-68.1292	1
244	378	sp|Q9NY46|SCN3A_HUMAN@502-507	sp|Q9NY46|SCN3A_HUMAN	NLS_MonoCore	502	507	2	RRKKRR	R-RK-K-R-R	68.1292	SCN3A	lost! -> rrkkIr	-68.1292	1
245	361	sp|Q8IWY4|SCUB1_HUMAN@531-536	sp|Q8IWY4|SCUB1_HUMAN	NLS_MonoCore	531	536	2	SKKRRR	S-K-K-R-R-R	68.1292	SCUBE1	lost! -> skkMrr	-68.1292	1
246	374	sp|Q9H4L7|SMRCD_HUMAN@341-346	sp|Q9H4L7|SMRCD_HUMAN	NLS_MonoCore	341	346	2	NKKRKK	N-K-K-R-K-K	68.1292	SMARCAD1	lost! -> nkkCkk	-68.1292	1
247	325	sp|P0C1Z6|TFPT_HUMAN@189-194	sp|P0C1Z6|TFPT_HUMAN	NLS_MonoCore	189	194	2	GRKRRR	G-RK-R-R-R	68.1292	TFPT	lost! -> gWkrrr	-68.1292	1
248	333	sp|P50607-2|TUB_HUMAN@356-361	sp|P50607-2|TUB_HUMAN	NLS_MonoCore	356	361	2	GRKRKK	G-RK-R-K-K	68.1292	TUB	lost! -> grkrNk	-68.1292	1
249	314	sp|O00294|TULP1_HUMAN@339-344	sp|O00294|TULP1_HUMAN	NLS_MonoCore	339	344	2	GRKRKR	G-RK-R-K-R	68.1292	TULP1	lost! -> grkQkr	-68.1292	1
250	315	sp|O00295|TULP2_HUMAN@322-327	sp|O00295|TULP2_HUMAN	NLS_MonoCore	322	327	2	GRKRRR	G-RK-R-R-R	68.1292	TULP2	lost! -> gQkrrr	-68.1292	1
251	371	sp|Q9C0C9|UBE2O_HUMAN@1234-1239	sp|Q9C0C9|UBE2O_HUMAN	NLS_MonoCore	1234	1239	2	PKKRRK	P-K-K-R-R-K	68.1292	UBE2O	lost! -> pkkWrk	-68.1292	1
252	360	sp|Q70CQ3|UBP30_HUMAN@59-64	sp|Q70CQ3|UBP30_HUMAN	NLS_MonoCore	59	64	2	RKKRRK	R-K-K-R-R-K	68.1292	USP30	lost! -> rkkCrk	-68.1292	1
253	358	sp|Q709C8|VP13C_HUMAN@150-155	sp|Q709C8|VP13C_HUMAN	NLS_MonoCore	150	155	2	GRKRKK	G-RK-R-K-K	68.1292	VPS13C	lost! -> grRrkk	-68.1292	1
254	363	sp|Q8N3P4|VPS8_HUMAN@116-121	sp|Q8N3P4|VPS8_HUMAN	NLS_MonoCore	116	121	2	LKRKKK	L-K-R-K-K-K	68.1292	VPS8	lost! -> lkrkNk	-68.1292	1
255	317	sp|O15213|WDR46_HUMAN@20-25	sp|O15213|WDR46_HUMAN	NLS_MonoCore	20	25	2	TKRKKP	T-K-R-K-K-P	68.1292	WDR46	lost! -> tkIkkp	-68.1292	1
256	356	sp|Q6RFH5|WDR74_HUMAN@374-379	sp|Q6RFH5|WDR74_HUMAN	NLS_MonoCore	374	379	2	RRKKKR	R-RK-K-K-R	68.1292	WDR74	lost! -> rrkkTr	-68.1292	1
257	580	sp|Q9UKV3|ACINU_HUMAN@846-851	sp|Q9UKV3|ACINU_HUMAN	NLS_MonoCore	846	851	1	GRKRRW	G-RK-R-R-W	68.1292	ACIN1	lost! -> grkrHw	-68.1292	1
258	464	sp|Q13443|ADAM9_HUMAN@728-733	sp|Q13443|ADAM9_HUMAN	NLS_MonoCore	728	733	1	FRKKRS	F-RK-K-R-S	68.1292	ADAM9	lost! -> fIkkrs	-68.1292	1
259	398	sp|O60503|ADCY9_HUMAN@368-373	sp|O60503|ADCY9_HUMAN	NLS_MonoCore	368	373	1	NRKKKS	N-RK-K-K-S	68.1292	ADCY9	lost! -> nrNkks	-68.1292	1
260	523	sp|Q8N556|AFAP1_HUMAN@302-307	sp|Q8N556|AFAP1_HUMAN	NLS_MonoCore	302	307	1	VKRKKS	V-K-R-K-K-S	68.1292	AFAP1	lost! -> vkrNks	-68.1292	1
261	543	sp|Q96BJ3|AIDA_HUMAN@282-287	sp|Q96BJ3|AIDA_HUMAN	NLS_MonoCore	282	287	1	FKRKKL	F-K-R-K-K-L	68.1292	AIDA	lost! -> fkIkkl	-68.1292	1
262	458	sp|Q02952|AKA12_HUMAN@814-819	sp|Q02952|AKA12_HUMAN	NLS_MonoCore	814	819	1	RRKKRP	R-RK-K-R-P	68.1292	AKAP12	lost! -> rrNkrp	-68.1292	1
263	460	sp|Q12802-2|AKP13_HUMAN@2231-2236	sp|Q12802-2|AKP13_HUMAN	NLS_MonoCore	2231	2236	1	LKRKKL	L-K-R-K-K-L	68.1292	AKAP13	lost! -> lkQkkl	-68.1292	1
264	471	sp|Q14865|ARI5B_HUMAN@252-257	sp|Q14865|ARI5B_HUMAN	NLS_MonoCore	252	257	1	PRKKKP	P-RK-K-K-P	68.1292	ARID5B	lost! -> pCkkkp	-68.1292	1
265	572	sp|Q9NR48-2|ASH1L_HUMAN@992-997	sp|Q9NR48-2|ASH1L_HUMAN	NLS_MonoCore	992	997	1	LKRKKL	L-K-R-K-K-L	68.1292	ASH1L	lost! -> lkrNkl	-68.1292	1
266	548	sp|Q96QE3|ATAD5_HUMAN@24-29	sp|Q96QE3|ATAD5_HUMAN	NLS_MonoCore	24	29	1	CKKRKK	C-K-K-R-K-K	68.1292	ATAD5	lost! -> ckkrNk	-68.1292	1
267	531	sp|Q8TBE0|BAHD1_HUMAN@168-173	sp|Q8TBE0|BAHD1_HUMAN	NLS_MonoCore	168	173	1	KKRPRL	K-K-R-P-R-L	68.1292	BAHD1	lost! -> kkWprl	-68.1292	1
268	552	sp|Q99728|BARD1_HUMAN@704-709	sp|Q99728|BARD1_HUMAN	NLS_MonoCore	704	709	1	SRKPKP	S-RK-P-K-P	68.1292	BARD1	lost! -> srkSkp	-68.1292	1
269	407	sp|O95972|BMP15_HUMAN@57-62	sp|O95972|BMP15_HUMAN	NLS_MonoCore	57	62	1	PRKPRL	P-RK-P-R-L	68.1292	BMP15	lost! -> prkpQl	-68.1292	1
270	417	sp|P12645|BMP3_HUMAN@285-290	sp|P12645|BMP3_HUMAN	NLS_MonoCore	285	290	1	RRKKRS	R-RK-K-R-S	68.1292	BMP3	lost! -> rrkkHs	-68.1292	1
271	566	sp|Q9H6V9|CB043_HUMAN@40-45	sp|Q9H6V9|CB043_HUMAN	NLS_MonoCore	40	45	1	VKRPKL	V-K-R-P-K-L	68.1292	C2orf43	lost! -> vkMpkl	-68.1292	1
272	495	sp|Q5VXU9-3|CI084_HUMAN@1382-1387	sp|Q5VXU9-3|CI084_HUMAN	NLS_MonoCore	1382	1387	1	FKKRRL	F-K-K-R-R-L	68.1292	C9orf84	lost! -> fkkQrl	-68.1292	1
273	585	sp|Q9UQM7-2|KCC2A_HUMAN@327-332	sp|Q9UQM7-2|KCC2A_HUMAN	NLS_MonoCore	327	332	1	VKKRKS	V-K-K-R-K-S	68.1292	CAMK2A	lost! -> vkkrQs	-68.1292	1
274	517	sp|Q86V15|CASZ1_HUMAN@1413-1418	sp|Q86V15|CASZ1_HUMAN	NLS_MonoCore	1413	1418	1	GKRRKT	G-K-R-R-K-T	68.1292	CASZ1	lost! -> gkrWkt	-68.1292	1
275	463	sp|Q13112|CAF1B_HUMAN@542-547	sp|Q13112|CAF1B_HUMAN	NLS_MonoCore	542	547	1	LKRPRL	L-K-R-P-R-L	68.1292	CHAF1B	lost! -> lkWprl	-68.1292	1
276	470	sp|Q14839|CHD4_HUMAN@303-308	sp|Q14839|CHD4_HUMAN	NLS_MonoCore	303	308	1	SKRKRS	S-K-R-K-R-S	68.1292	CHD4	lost! -> skCkrs	-68.1292	1
277	569	sp|Q9NPF2|CHSTB_HUMAN@96-101	sp|Q9NPF2|CHSTB_HUMAN	NLS_MonoCore	96	101	1	SRKRRV	S-RK-R-R-V	68.1292	CHST11	lost! -> srkQrv	-68.1292	1
278	588	sp|Q9Y4C5|CHST2_HUMAN@525-530	sp|Q9Y4C5|CHST2_HUMAN	NLS_MonoCore	525	530	1	LRKPRL	L-RK-P-R-L	68.1292	CHST2	lost! -> lQkprl	-68.1292	1
279	534	sp|Q8WVB6|CTF18_HUMAN@322-327	sp|Q8WVB6|CTF18_HUMAN	NLS_MonoCore	322	327	1	SRKPRP	S-RK-P-R-P	68.1292	CHTF18	lost! -> sQkprp	-68.1292	1
280	387	sp|O14967|CLGN_HUMAN@602-607	sp|O14967|CLGN_HUMAN	NLS_MonoCore	602	607	1	VRKRRV	V-RK-R-R-V	68.1292	CLGN	lost! -> vCkrrv	-68.1292	1
281	504	sp|Q6UVK1|CSPG4_HUMAN@1086-1091	sp|Q6UVK1|CSPG4_HUMAN	NLS_MonoCore	1086	1091	1	LRKRRV	L-RK-R-R-V	68.1292	CSPG4	lost! -> lrNrrv	-68.1292	1
282	501	sp|Q6PD62|CTR9_HUMAN@981-986	sp|Q6PD62|CTR9_HUMAN	NLS_MonoCore	981	986	1	PKKRRP	P-K-K-R-R-P	68.1292	CTR9	lost! -> pQkrrp	-68.1292	1
283	449	sp|P78310|CXAR_HUMAN@260-265	sp|P78310|CXAR_HUMAN	NLS_MonoCore	260	265	1	CRKKRR	C-RK-K-R-R	68.1292	CXADR	lost! -> crkkHr	-68.1292	1
284	527	sp|Q8NA75|DC4L2_HUMAN@3-8	sp|Q8NA75|DC4L2_HUMAN	NLS_MonoCore	3	8	1	SKRPRL	S-K-R-P-R-L	68.1292	DCAF4L2	lost! -> skrQrl	-68.1292	1
285	547	sp|Q96PD2|DCBD2_HUMAN@556-561	sp|Q96PD2|DCBD2_HUMAN	NLS_MonoCore	556	561	1	NRKKKT	N-RK-K-K-T	68.1292	DCBLD2	lost! -> nrQkkt	-68.1292	1
286	544	sp|Q96FC9|DDX11_HUMAN@304-309	sp|Q96FC9|DDX11_HUMAN	NLS_MonoCore	304	309	1	PKRRRQ	P-K-R-R-R-Q	68.1292	DDX11	lost! -> pkrrMq	-68.1292	1
287	538	sp|Q92841|DDX17_HUMAN@117-122	sp|Q92841|DDX17_HUMAN	NLS_MonoCore	117	122	1	LRKKKW	L-RK-K-K-W	68.1292	DDX17	lost! -> lHkkkw	-68.1292	1
288	518	sp|Q86XP3|DDX42_HUMAN@929-934	sp|Q86XP3|DDX42_HUMAN	NLS_MonoCore	929	934	1	PKRKKS	P-K-R-K-K-S	68.1292	DDX42	lost! -> pkHkks	-68.1292	1
289	533	sp|Q8TEH3|DEN1A_HUMAN@505-510	sp|Q8TEH3|DEN1A_HUMAN	NLS_MonoCore	505	510	1	VKRPKS	V-K-R-P-K-S	68.1292	DENND1A	lost! -> vkTpks	-68.1292	1
290	586	sp|Q9Y2E4|DIP2C_HUMAN@265-270	sp|Q9Y2E4|DIP2C_HUMAN	NLS_MonoCore	265	270	1	LKRPKR	L-K-R-P-K-R	68.1292	DIP2C	lost! -> lErpkr	-68.1292	1
291	459	sp|Q07687|DLX2_HUMAN@152-157	sp|Q07687|DLX2_HUMAN	NLS_MonoCore	152	157	1	VRKPRT	V-RK-P-R-T	68.1292	DLX2	lost! -> vrkpHt	-68.1292	1
292	397	sp|O60479|DLX3_HUMAN@129-134	sp|O60479|DLX3_HUMAN	NLS_MonoCore	129	134	1	VRKPRT	V-RK-P-R-T	68.1292	DLX3	lost! -> vQkprt	-68.1292	1
293	446	sp|P56178|DLX5_HUMAN@137-142	sp|P56178|DLX5_HUMAN	NLS_MonoCore	137	142	1	VRKPRT	V-RK-P-R-T	68.1292	DLX5	lost! -> vHkprt	-68.1292	1
294	418	sp|P15924|DESP_HUMAN@2461-2466	sp|P15924|DESP_HUMAN	NLS_MonoCore	2461	2466	1	LRKRRV	L-RK-R-R-V	68.1292	DSP	lost! -> lrNrrv	-68.1292	1
295	448	sp|P60228|EIF3E_HUMAN@267-272	sp|P60228|EIF3E_HUMAN	NLS_MonoCore	267	272	1	VRKRRQ	V-RK-R-R-Q	68.1292	EIF3E	lost! -> vrkrWq	-68.1292	1
296	422	sp|P19622|HME2_HUMAN@232-237	sp|P19622|HME2_HUMAN	NLS_MonoCore	232	237	1	SRKPKK	S-RK-P-K-K	68.1292	EN2	lost! -> sQkpkk	-68.1292	1
297	528	sp|Q8NE31|FA13C_HUMAN@89-94	sp|Q8NE31|FA13C_HUMAN	NLS_MonoCore	89	94	1	SRKPKS	S-RK-P-K-S	68.1292	FAM13C	lost! -> sGkpks	-68.1292	1
298	415	sp|P0C7A2|F153B_HUMAN@359-364	sp|P0C7A2|F153B_HUMAN	NLS_MonoCore	359	364	1	TRKPKK	T-RK-P-K-K	68.1292	FAM153B	lost! -> trkLkk	-68.1292	1
299	486	sp|Q3B820-2|F161A_HUMAN@116-121	sp|Q3B820-2|F161A_HUMAN	NLS_MonoCore	116	121	1	RRKKRK	R-RK-K-R-K	68.1292	FAM161A	lost! -> rrkkQk	-68.1292	1
300	563	sp|Q9GZU8|F192A_HUMAN@24-29	sp|Q9GZU8|F192A_HUMAN	NLS_MonoCore	24	29	1	RRKRRQ	R-RK-R-R-Q	68.1292	FAM192A	lost! -> rrkMrq	-68.1292	1
301	525	sp|Q8NA70|FA47B_HUMAN@92-97	sp|Q8NA70|FA47B_HUMAN	NLS_MonoCore	92	97	1	SRKKKL	S-RK-K-K-L	68.1292	FAM47B	lost! -> srTkkl	-68.1292	1
302	424	sp|P22830|HEMH_HUMAN@64-69	sp|P22830|HEMH_HUMAN	NLS_MonoCore	64	69	1	KRKPKT	K-RK-P-K-T	68.1292	FECH	lost! -> kMkpkt	-68.1292	1
303	452	sp|P85037|FOXK1_HUMAN@394-399	sp|P85037|FOXK1_HUMAN	NLS_MonoCore	394	399	1	FRKRRQ	F-RK-R-R-Q	68.1292	FOXK1	lost! -> fGkrrq	-68.1292	1
304	561	sp|Q9BZS1|FOXP3_HUMAN@413-418	sp|Q9BZS1|FOXP3_HUMAN	NLS_MonoCore	413	418	1	FRKKRS	F-RK-K-R-S	68.1292	FOXP3	lost! -> frkkWs	-68.1292	1
305	494	sp|Q5VVW2|GARL3_HUMAN@394-399	sp|Q5VVW2|GARL3_HUMAN	NLS_MonoCore	394	399	1	QKRRRT	Q-K-R-R-R-T	68.1292	GARNL3	lost! -> qkHrrt	-68.1292	1
306	579	sp|Q9UKD1|GMEB2_HUMAN@356-361	sp|Q9UKD1|GMEB2_HUMAN	NLS_MonoCore	356	361	1	VKRPRL	V-K-R-P-R-L	68.1292	GMEB2	lost! -> vkrpQl	-68.1292	1
307	468	sp|Q14833|GRM4_HUMAN@854-859	sp|Q14833|GRM4_HUMAN	NLS_MonoCore	854	859	1	PKRKRS	P-K-R-K-R-S	68.1292	GRM4	lost! -> pkHkrs	-68.1292	1
308	435	sp|P42694|HELZ_HUMAN@967-972	sp|P42694|HELZ_HUMAN	NLS_MonoCore	967	972	1	LRKKRL	L-RK-K-R-L	68.1292	HELZ	lost! -> lQkkrl	-68.1292	1
309	405	sp|O95714|HERC2_HUMAN@2448-2453	sp|O95714|HERC2_HUMAN	NLS_MonoCore	2448	2453	1	VKRRKQ	V-K-R-R-K-Q	68.1292	HERC2	lost! -> vkrCkq	-68.1292	1
310	549	sp|Q96RW7|HMCN1_HUMAN@71-76	sp|Q96RW7|HMCN1_HUMAN	NLS_MonoCore	71	76	1	LKRPKR	L-K-R-P-K-R	68.1292	HMCN1	lost! -> lkrpEr	-68.1292	1
311	385	sp|A6NHT5|HMX3_HUMAN@225-230	sp|A6NHT5|HMX3_HUMAN	NLS_MonoCore	225	230	1	CRKKKT	C-RK-K-K-T	68.1292	HMX3	lost! -> cHkkkt	-68.1292	1
312	456	sp|Q00839-2|HNRPU_HUMAN@20-25	sp|Q00839-2|HNRPU_HUMAN	NLS_MonoCore	20	25	1	LKKRRL	L-K-K-R-R-L	68.1292	HNRNPU	lost! -> lkkQrl	-68.1292	1
313	465	sp|Q14641|INSL4_HUMAN@110-115	sp|Q14641|INSL4_HUMAN	NLS_MonoCore	110	115	1	SRKKRS	S-RK-K-R-S	68.1292	INSL4	lost! -> sHkkrs	-68.1292	1
314	431	sp|P35568|IRS1_HUMAN@19-24	sp|P35568|IRS1_HUMAN	NLS_MonoCore	19	24	1	LRKPKS	L-RK-P-K-S	68.1292	IRS1	lost! -> lCkpks	-68.1292	1
315	568	sp|Q9H9L3|I20L2_HUMAN@29-34	sp|Q9H9L3|I20L2_HUMAN	NLS_MonoCore	29	34	1	VKKRRL	V-K-K-R-R-L	68.1292	ISG20L2	lost! -> vkkQrl	-68.1292	1
316	537	sp|Q92833|JARD2_HUMAN@149-154	sp|Q92833|JARD2_HUMAN	NLS_MonoCore	149	154	1	KRKPKT	K-RK-P-K-T	68.1292	JARID2	lost! -> krNpkt	-68.1292	1
317	391	sp|O43896|KIF1C_HUMAN@290-295	sp|O43896|KIF1C_HUMAN	NLS_MonoCore	290	295	1	SKKRKS	S-K-K-R-K-S	68.1292	KIF1C	lost! -> sNkrks	-68.1292	1
318	467	sp|Q14807|KIF22_HUMAN@555-560	sp|Q14807|KIF22_HUMAN	NLS_MonoCore	555	560	1	GRKRKL	G-RK-R-K-L	68.1292	KIF22	lost! -> gWkrkl	-68.1292	1
319	457	sp|Q02241|KIF23_HUMAN@955-960	sp|Q02241|KIF23_HUMAN	NLS_MonoCore	955	960	1	PKRKKP	P-K-R-K-K-P	68.1292	KIF23	lost! -> pkHkkp	-68.1292	1
320	425	sp|P24043|LAMA2_HUMAN@2575-2580	sp|P24043|LAMA2_HUMAN	NLS_MonoCore	2575	2580	1	RRKRRQ	R-RK-R-R-Q	68.1292	LAMA2	lost! -> rIkrrq	-68.1292	1
321	535	sp|Q8WWI1-3|LMO7_HUMAN@328-333	sp|Q8WWI1-3|LMO7_HUMAN	NLS_MonoCore	328	333	1	LRKKKP	L-RK-K-K-P	68.1292	LMO7	lost! -> lrkkTp	-68.1292	1
322	570	sp|Q9NQG1|MANBL_HUMAN@74-79	sp|Q9NQG1|MANBL_HUMAN	NLS_MonoCore	74	79	1	NKRPKK	N-K-R-P-K-K	68.1292	MANBAL	lost! -> nkrLkk	-68.1292	1
323	498	sp|Q6DN12|MCTP2_HUMAN@871-876	sp|Q6DN12|MCTP2_HUMAN	NLS_MonoCore	871	876	1	LRKKRS	L-RK-K-R-S	68.1292	MCTP2	lost! -> lQkkrs	-68.1292	1
324	540	sp|Q93074|MED12_HUMAN@14-19	sp|Q93074|MED12_HUMAN	NLS_MonoCore	14	19	1	LKRPRL	L-K-R-P-R-L	68.1292	MED12	lost! -> lkrpWl	-68.1292	1
325	519	sp|Q86YW9|MD12L_HUMAN@1770-1775	sp|Q86YW9|MD12L_HUMAN	NLS_MonoCore	1770	1775	1	GRKRKT	G-RK-R-K-T	68.1292	MED12L	lost! -> grkLkt	-68.1292	1
326	439	sp|P46013|KI67_HUMAN@501-506	sp|P46013|KI67_HUMAN	NLS_MonoCore	501	506	1	LKRRRV	L-K-R-R-R-V	68.1292	MKI67	lost! -> lkrrHv	-68.1292	1
327	410	sp|P08253|MMP2_HUMAN@114-119	sp|P08253|MMP2_HUMAN	NLS_MonoCore	114	119	1	PRKPKW	P-RK-P-K-W	68.1292	MMP2	lost! -> prkSkw	-68.1292	1
328	551	sp|Q99549|MPP8_HUMAN@329-334	sp|Q99549|MPP8_HUMAN	NLS_MonoCore	329	334	1	RRKKKT	R-RK-K-K-T	68.1292	MPHOSPH8	lost! -> rGkkkt	-68.1292	1
329	427	sp|P28360|MSX1_HUMAN@172-177	sp|P28360|MSX1_HUMAN	NLS_MonoCore	172	177	1	NRKPRT	N-RK-P-R-T	68.1292	MSX1	lost! -> nrkpQt	-68.1292	1
330	479	sp|Q2M296-2|MTHSD_HUMAN@214-219	sp|Q2M296-2|MTHSD_HUMAN	NLS_MonoCore	214	219	1	CKRPKP	C-K-R-P-K-P	68.1292	MTHFSD	lost! -> ckHpkp	-68.1292	1
331	529	sp|Q8NEV4|MYO3A_HUMAN@1496-1501	sp|Q8NEV4|MYO3A_HUMAN	NLS_MonoCore	1496	1501	1	PRKPKT	P-RK-P-K-T	68.1292	MYO3A	lost! -> pQkpkt	-68.1292	1
332	429	sp|P30414|NKTR_HUMAN@187-192	sp|P30414|NKTR_HUMAN	NLS_MonoCore	187	192	1	KKRKKP	K-K-R-K-K-P	68.1292	NKTR	lost! -> kkGkkp	-68.1292	1
333	438	sp|P43699|NKX21_HUMAN@161-166	sp|P43699|NKX21_HUMAN	NLS_MonoCore	161	166	1	RRKRRV	R-RK-R-R-V	68.1292	NKX2-1	lost! -> rrErrv	-68.1292	1
334	564	sp|Q9H2Z4|NKX24_HUMAN@189-194	sp|Q9H2Z4|NKX24_HUMAN	NLS_MonoCore	189	194	1	RRKRRV	R-RK-R-R-V	68.1292	NKX2-4	lost! -> rrkrCv	-68.1292	1
335	488	sp|Q5C9Z4|NOM1_HUMAN@196-201	sp|Q5C9Z4|NOM1_HUMAN	NLS_MonoCore	196	201	1	NKRKKK	N-K-R-K-K-K	68.1292	NOM1	lost! -> nkSkkk	-68.1292	1
336	400	sp|O75161|NPHP4_HUMAN@228-233	sp|O75161|NPHP4_HUMAN	NLS_MonoCore	228	233	1	LRKPRL	L-RK-P-R-L	68.1292	NPHP4	lost! -> lQkprl	-68.1292	1
337	506	sp|Q6W5P4|NPSR1_HUMAN@76-81	sp|Q6W5P4|NPSR1_HUMAN	NLS_MonoCore	76	81	1	RRKKKS	R-RK-K-K-S	68.1292	NPSR1	lost! -> rIkkks	-68.1292	1
338	441	sp|P48552|NRIP1_HUMAN@856-861	sp|P48552|NRIP1_HUMAN	NLS_MonoCore	856	861	1	PKKRKL	P-K-K-R-K-L	68.1292	NRIP1	lost! -> pkkMkl	-68.1292	1
339	505	sp|Q6UWY5|OLFL1_HUMAN@362-367	sp|Q6UWY5|OLFL1_HUMAN	NLS_MonoCore	362	367	1	PKRPRS	P-K-R-P-R-S	68.1292	OLFML1	lost! -> pkrpIs	-68.1292	1
340	546	sp|Q96G74|OTUD5_HUMAN@149-154	sp|Q96G74|OTUD5_HUMAN	NLS_MonoCore	149	154	1	SKRRRQ	S-K-R-R-R-Q	68.1292	OTUD5	lost! -> skrrHq	-68.1292	1
341	524	sp|Q8N7H5|PAF1_HUMAN@268-273	sp|Q8N7H5|PAF1_HUMAN	NLS_MonoCore	268	273	1	LKKRKR	L-K-K-R-K-R	68.1292	PAF1	lost! -> lkkQkr	-68.1292	1
342	560	sp|Q9BWT3|PAPOG_HUMAN@701-706	sp|Q9BWT3|PAPOG_HUMAN	NLS_MonoCore	701	706	1	SRKKRL	S-RK-K-R-L	68.1292	PAPOLG	lost! -> sCkkrl	-68.1292	1
343	595	sp|Q9Y6V0-5|PCLO_HUMAN@1526-1531	sp|Q9Y6V0-5|PCLO_HUMAN	NLS_MonoCore	1526	1531	1	QRKRRT	Q-RK-R-R-T	68.1292	PCLO	lost! -> qrkQrt	-68.1292	1
344	390	sp|O43189|PHF1_HUMAN@366-371	sp|O43189|PHF1_HUMAN	NLS_MonoCore	366	371	1	GKRRRP	G-K-R-R-R-P	68.1292	PHF1	lost! -> gkCrrp	-68.1292	1
345	557	sp|Q9BVI0|PHF20_HUMAN@298-303	sp|Q9BVI0|PHF20_HUMAN	NLS_MonoCore	298	303	1	LKRPRL	L-K-R-P-R-L	68.1292	PHF20	lost! -> lkCprl	-68.1292	1
346	556	sp|Q9BUL5|PHF23_HUMAN@218-223	sp|Q9BUL5|PHF23_HUMAN	NLS_MonoCore	218	223	1	SKKRKL	S-K-K-R-K-L	68.1292	PHF23	lost! -> skkLkl	-68.1292	1
347	521	sp|Q8N3S3|PHTF2_HUMAN@200-205	sp|Q8N3S3|PHTF2_HUMAN	NLS_MonoCore	200	205	1	GKRRRK	G-K-R-R-R-K	68.1292	PHTF2	lost! -> Dkrrrk	-68.1292	1
348	473	sp|Q15149|PLEC_HUMAN@4273-4278	sp|Q15149|PLEC_HUMAN	NLS_MonoCore	4273	4278	1	VRKRRV	V-RK-R-R-V	68.1292	PLEC	lost! -> vHkrrv	-68.1292	1
349	555	sp|Q9BUI4|RPC3_HUMAN@199-204	sp|Q9BUI4|RPC3_HUMAN	NLS_MonoCore	199	204	1	GKRRRS	G-K-R-R-R-S	68.1292	POLR3C	lost! -> gkrTrs	-68.1292	1
350	414	sp|P09086-3|PO2F2_HUMAN@281-286	sp|P09086-3|PO2F2_HUMAN	NLS_MonoCore	281	286	1	RRKKRT	R-RK-K-R-T	68.1292	POU2F2	lost! -> rCkkrt	-68.1292	1
351	539	sp|Q92954|PRG4_HUMAN@1043-1048	sp|Q92954|PRG4_HUMAN	NLS_MonoCore	1043	1048	1	VRKPKT	V-RK-P-K-T	68.1292	PRG4	lost! -> vrkSkt	-68.1292	1
352	409	sp|P04156|PRIO_HUMAN@23-28	sp|P04156|PRIO_HUMAN	NLS_MonoCore	23	28	1	KKRPKP	K-K-R-P-K-P	68.1292	PRNP	lost! -> kkrLkp	-68.1292	1
353	442	sp|P48634|PRC2A_HUMAN@1098-1103	sp|P48634|PRC2A_HUMAN	NLS_MonoCore	1098	1103	1	PKRRRQ	P-K-R-R-R-Q	68.1292	PRRC2A	lost! -> pkWrrq	-68.1292	1
354	437	sp|P43115-6|PE2R3_HUMAN@82-87	sp|P43115-6|PE2R3_HUMAN	NLS_MonoCore	82	87	1	SKRKKS	S-K-R-K-K-S	68.1292	PTGER3	lost! -> skHkks	-68.1292	1
355	420	sp|P17706|PTN2_HUMAN@377-382	sp|P17706|PTN2_HUMAN	NLS_MonoCore	377	382	1	RKRKRW	R-K-R-K-R-W	68.1292	PTPN2	lost! -> rkrkMw	-68.1292	1
356	590	sp|Q9Y4G8|RPGF2_HUMAN@923-928	sp|Q9Y4G8|RPGF2_HUMAN	NLS_MonoCore	923	928	1	TRKKKW	T-RK-K-K-W	68.1292	RAPGEF2	lost! -> tQkkkw	-68.1292	1
357	565	sp|Q9H628|RERGL_HUMAN@199-204	sp|Q9H628|RERGL_HUMAN	NLS_MonoCore	199	204	1	GKRRKS	G-K-R-R-K-S	68.1292	RERGL	lost! -> Ekrrks	-68.1292	1
358	492	sp|Q5UIP0|RIF1_HUMAN@1564-1569	sp|Q5UIP0|RIF1_HUMAN	NLS_MonoCore	1564	1569	1	SRKKRS	S-RK-K-R-S	68.1292	RIF1	lost! -> sSkkrs	-68.1292	1
359	440	sp|P46779|RL28_HUMAN@126-131	sp|P46779|RL28_HUMAN	NLS_MonoCore	126	131	1	VKRKRT	V-K-R-K-R-T	68.1292	RPL28	lost! -> vkrkQt	-68.1292	1
360	472	sp|Q15020|SART3_HUMAN@642-647	sp|Q15020|SART3_HUMAN	NLS_MonoCore	642	647	1	SKRRRV	S-K-R-R-R-V	68.1292	SART3	lost! -> skCrrv	-68.1292	1
361	577	sp|Q9UI33|SCNBA_HUMAN@463-468	sp|Q9UI33|SCNBA_HUMAN	NLS_MonoCore	463	468	1	NKKRKS	N-K-K-R-K-S	68.1292	SCN11A	lost! -> nkkMks	-68.1292	1
362	562	sp|Q9C0A6-3|SETD5_HUMAN@429-434	sp|Q9C0A6-3|SETD5_HUMAN	NLS_MonoCore	429	434	1	KRKKRR	K-RK-K-R-R	68.1292	SETD5	lost! -> krkkQr	-68.1292	1
363	536	sp|Q92529|SHC3_HUMAN@199-204	sp|Q92529|SHC3_HUMAN	NLS_MonoCore	199	204	1	FKKRKP	F-K-K-R-K-P	68.1292	SHC3	lost! -> fkkIkp	-68.1292	1
364	432	sp|P41440|S19A1_HUMAN@203-208	sp|P41440|S19A1_HUMAN	NLS_MonoCore	203	208	1	LKRPKR	L-K-R-P-K-R	68.1292	SLC19A1	lost! -> lkHpkr	-68.1292	1
365	489	sp|Q5MIZ7-3|P4R3B_HUMAN@757-762	sp|Q5MIZ7-3|P4R3B_HUMAN	NLS_MonoCore	757	762	1	RKRPRL	R-K-R-P-R-L	68.1292	SMEK2	lost! -> rkTprl	-68.1292	1
366	412	sp|P08294|SODE_HUMAN@228-233	sp|P08294|SODE_HUMAN	NLS_MonoCore	228	233	1	RKKRRR	R-K-K-R-R-R	68.1292	SOD3	lost! -> rkkGrr	-68.1292	1
367	591	sp|Q9Y651|SOX21_HUMAN@80-85	sp|Q9Y651|SOX21_HUMAN	NLS_MonoCore	80	85	1	RRKPKT	R-RK-P-K-T	68.1292	SOX21	lost! -> rHkpkt	-68.1292	1
368	583	sp|Q9UPE1-3|SRPK3_HUMAN@271-276	sp|Q9UPE1-3|SRPK3_HUMAN	NLS_MonoCore	271	276	1	RRKRKQ	R-RK-R-K-Q	68.1292	SRPK3	lost! -> rrkQkq	-68.1292	1
369	578	sp|Q9UJ98|STAG3_HUMAN@1073-1078	sp|Q9UJ98|STAG3_HUMAN	NLS_MonoCore	1073	1078	1	SKRRRV	S-K-R-R-R-V	68.1292	STAG3	lost! -> skrrHv	-68.1292	1
370	491	sp|Q5T5C0-2|STXB5_HUMAN@857-862	sp|Q5T5C0-2|STXB5_HUMAN	NLS_MonoCore	857	862	1	LKKRRP	L-K-K-R-R-P	68.1292	STXBP5	lost! -> lkkWrp	-68.1292	1
371	404	sp|O95425|SVIL_HUMAN@636-641	sp|O95425|SVIL_HUMAN	NLS_MonoCore	636	641	1	SRKPRR	S-RK-P-R-R	68.1292	SVIL	lost! -> sWkprr	-68.1292	1
372	386	sp|O00445|SYT5_HUMAN@290-295	sp|O00445|SYT5_HUMAN	NLS_MonoCore	290	295	1	VRKKKT	V-RK-K-K-T	68.1292	SYT5	lost! -> vWkkkt	-68.1292	1
373	433	sp|P42680|TEC_HUMAN@163-168	sp|P42680|TEC_HUMAN	NLS_MonoCore	163	168	1	TKKRRP	T-K-K-R-R-P	68.1292	TEC	lost! -> tTkrrp	-68.1292	1
374	454	sp|Q00059|TFAM_HUMAN@155-160	sp|Q00059|TFAM_HUMAN	NLS_MonoCore	155	160	1	PKRPRS	P-K-R-P-R-S	68.1292	TFAM	lost! -> pkrTrs	-68.1292	1
375	515	sp|Q7Z5M5|TMC3_HUMAN@1011-1016	sp|Q7Z5M5|TMC3_HUMAN	NLS_MonoCore	1011	1016	1	PRKPRS	P-RK-P-R-S	68.1292	TMC3	lost! -> prkpQs	-68.1292	1
376	497	sp|Q66K66|TM198_HUMAN@272-277	sp|Q66K66|TM198_HUMAN	NLS_MonoCore	272	277	1	RRKKRP	R-RK-K-R-P	68.1292	TMEM198	lost! -> rWkkrp	-68.1292	1
377	480	sp|Q2T9K0|TMM44_HUMAN@126-131	sp|Q2T9K0|TMM44_HUMAN	NLS_MonoCore	126	131	1	RKRRRQ	R-K-R-R-R-Q	68.1292	TMEM44	lost! -> rkrrWq	-68.1292	1
378	389	sp|O15164|TIF1A_HUMAN@1035-1040	sp|O15164|TIF1A_HUMAN	NLS_MonoCore	1035	1040	1	PRKKRL	P-RK-K-R-L	68.1292	TRIM24	lost! -> pWkkrl	-68.1292	1
379	466	sp|Q14669|TRIPC_HUMAN@1000-1005	sp|Q14669|TRIPC_HUMAN	NLS_MonoCore	1000	1005	1	LKRKRL	L-K-R-K-R-L	68.1292	TRIP12	lost! -> lkrTrl	-68.1292	1
380	592	sp|Q9Y6N9-5|USH1C_HUMAN@399-404	sp|Q9Y6N9-5|USH1C_HUMAN	NLS_MonoCore	399	404	1	LRKPKS	L-RK-P-K-S	68.1292	USH1C	lost! -> lrkTks	-68.1292	1
381	475	sp|Q15906|VPS72_HUMAN@79-84	sp|Q15906|VPS72_HUMAN	NLS_MonoCore	79	84	1	RRKRRV	R-RK-R-R-V	68.1292	VPS72	lost! -> rrkCrv	-68.1292	1
382	553	sp|Q99986|VRK1_HUMAN@355-360	sp|Q99986|VRK1_HUMAN	NLS_MonoCore	355	360	1	TKKRKK	T-K-K-R-K-K	68.1292	VRK1	lost! -> tNkrkk	-68.1292	1
383	487	sp|Q502W6|VWA3B_HUMAN@1206-1211	sp|Q502W6|VWA3B_HUMAN	NLS_MonoCore	1206	1211	1	RRKKRP	R-RK-K-R-P	68.1292	VWA3B	lost! -> rrEkrp	-68.1292	1
384	401	sp|O75554|WBP4_HUMAN@356-361	sp|O75554|WBP4_HUMAN	NLS_MonoCore	356	361	1	FKKRRT	F-K-K-R-R-T	68.1292	WBP4	lost! -> fQkrrt	-68.1292	1
385	408	sp|O96028|NSD2_HUMAN@1350-1355	sp|O96028|NSD2_HUMAN	NLS_MonoCore	1350	1355	1	GKRRRR	G-K-R-R-R-R	68.1292	WHSC1	lost! -> gkrWrr	-68.1292	1
386	490	sp|Q5T200-2|ZC3HD_HUMAN@1005-1010	sp|Q5T200-2|ZC3HD_HUMAN	NLS_MonoCore	1005	1010	1	KKRKKS	K-K-R-K-K-S	68.1292	ZC3H13	lost! -> kkHkks	-68.1292	1
387	395	sp|O60315|ZEB2_HUMAN@12-17	sp|O60315|ZEB2_HUMAN	NLS_MonoCore	12	17	1	CKRRKQ	C-K-R-R-K-Q	68.1292	ZEB2	lost! -> ckrSkq	-68.1292	1
388	419	sp|P17029|ZKSC1_HUMAN@184-189	sp|P17029|ZKSC1_HUMAN	NLS_MonoCore	184	189	1	SRKPRL	S-RK-P-R-L	68.1292	ZKSCAN1	lost! -> sQkprl	-68.1292	1
389	402	sp|O95218|ZRAB2_HUMAN@298-303	sp|O95218|ZRAB2_HUMAN	NLS_MonoCore	298	303	1	RKKRRT	R-K-K-R-R-T	68.1292	ZRANB2	lost! -> rkkGrt	-68.1292	1
390	598	sp|P35498-2|SCN1A_HUMAN@500-505	sp|P35498-2|SCN1A_HUMAN	NLS_MonoCore	500	505	2	RRKKRK	R-RK-K-R-K	68.1292	SCN1A	W-rk-k-r-k	-53.4512	2
391	601	sp|P02818|OSTCN_HUMAN@46-51	sp|P02818|OSTCN_HUMAN	NLS_MonoCore	46	51	1	VKRPRR	V-K-R-P-R-R	68.1292	BGLAP	v-k-r-p-r-H	-53.4512	2
392	606	sp|Q9BRD0|BUD13_HUMAN@31-36	sp|Q9BRD0|BUD13_HUMAN	NLS_MonoCore	31	36	4	GRKRRK	G-RK-R-R-K	68.1292	BUD13	g-rk-r-r-N	-53.4512	1
393	609	sp|Q8IY81|SPB1_HUMAN@383-388	sp|Q8IY81|SPB1_HUMAN	NLS_MonoCore	383	388	3	LKRKKK	L-K-R-K-K-K	68.1292	FTSJ3	l-k-r-k-k-N	-53.4512	1
394	608	sp|Q5T4T6|SYC2L_HUMAN@713-718	sp|Q5T4T6|SYC2L_HUMAN	NLS_MonoCore	713	718	3	TKKRKR	T-K-K-R-K-R	68.1292	SYCP2L	I-k-k-r-k-r	-53.4512	1
395	622	sp|Q9NYV4|CDK12_HUMAN@1044-1049	sp|Q9NYV4|CDK12_HUMAN	NLS_MonoCore	1044	1049	2	SKKRRR	S-K-K-R-R-R	68.1292	CDK12	s-k-k-r-r-H	-53.4512	1
396	623	sp|Q9UBU2|DKK2_HUMAN@104-109	sp|Q9UBU2|DKK2_HUMAN	NLS_MonoCore	104	109	2	RRKKKR	R-RK-K-K-R	68.1292	DKK2	W-rk-k-k-r	-53.4512	1
397	613	sp|O60682|MUSC_HUMAN@70-75	sp|O60682|MUSC_HUMAN	NLS_MonoCore	70	75	2	CKRKRP	C-K-R-K-R-P	68.1292	MSC	c-k-r-k-r-H	-53.4512	1
398	614	sp|O75533|SF3B1_HUMAN@194-199	sp|O75533|SF3B1_HUMAN	NLS_MonoCore	194	199	2	SKRKRR	S-K-R-K-R-R	68.1292	SF3B1	s-k-r-k-r-H	-53.4512	1
399	615	sp|O94768|ST17B_HUMAN@64-69	sp|O94768|ST17B_HUMAN	NLS_MonoCore	64	69	2	LKKRRR	L-K-K-R-R-R	68.1292	STK17B	l-k-k-r-r-G	-53.4512	1
400	620	sp|Q8IWZ8|SUGP1_HUMAN@379-384	sp|Q8IWZ8|SUGP1_HUMAN	NLS_MonoCore	379	384	2	VKRKRK	V-K-R-K-R-K	68.1292	SUGP1	v-k-r-k-r-N	-53.4512	1
401	624	sp|Q9UPT8|ZC3H4_HUMAN@103-108	sp|Q9UPT8|ZC3H4_HUMAN	NLS_MonoCore	103	108	2	LKRKRK	L-K-R-K-R-K	68.1292	ZC3H4	l-k-r-k-r-N	-53.4512	1
402	647	sp|Q9H2P0|ADNP_HUMAN@727-732	sp|Q9H2P0|ADNP_HUMAN	NLS_MonoCore	727	732	1	LKKRKL	L-K-K-R-K-L	68.1292	ADNP	l-k-k-r-k-F	-53.4512	1
403	636	sp|Q6ULP2-2|AFTIN_HUMAN@860-865	sp|Q6ULP2-2|AFTIN_HUMAN	NLS_MonoCore	860	865	1	SRKPKR	S-RK-P-K-R	68.1292	AFTPH	s-rk-p-k-I	-53.4512	1
404	652	sp|Q9ULD4|BRPF3_HUMAN@973-978	sp|Q9ULD4|BRPF3_HUMAN	NLS_MonoCore	973	978	1	RKRPRS	R-K-R-P-R-S	68.1292	BRPF3	W-k-r-p-r-s	-53.4512	1
405	635	sp|Q5JVX7|CA141_HUMAN@137-142	sp|Q5JVX7|CA141_HUMAN	NLS_MonoCore	137	142	1	NKRKKS	N-K-R-K-K-S	68.1292	C1orf141	n-k-r-k-k-Y	-53.4512	1
406	626	sp|O15446|RPA34_HUMAN@327-332	sp|O15446|RPA34_HUMAN	NLS_MonoCore	327	332	1	TKKRKK	T-K-K-R-K-K	68.1292	CD3EAP	M-k-k-r-k-k	-53.4512	1
407	633	sp|Q16829-2|DUS7_HUMAN@310-315	sp|Q16829-2|DUS7_HUMAN	NLS_MonoCore	310	315	1	VKRKKS	V-K-R-K-K-S	68.1292	DUSP7	v-k-r-k-k-A	-53.4512	1
408	625	sp|A6NMK8|F196B_HUMAN@110-115	sp|A6NMK8|F196B_HUMAN	NLS_MonoCore	110	115	1	FKRKRL	F-K-R-K-R-L	68.1292	FAM196B	f-k-r-k-r-F	-53.4512	1
409	648	sp|Q9H8W3|F204A_HUMAN@99-104	sp|Q9H8W3|F204A_HUMAN	NLS_MonoCore	99	104	1	GKRRKR	G-K-R-R-K-R	68.1292	FAM204A	g-k-r-r-k-H	-53.4512	1
410	640	sp|Q8NHY3|GA2L2_HUMAN@8-13	sp|Q8NHY3|GA2L2_HUMAN	NLS_MonoCore	8	13	1	RRKPRT	R-RK-P-R-T	68.1292	GAS2L2	M-rk-p-r-t	-53.4512	1
411	629	sp|P01583|IL1A_HUMAN@81-86	sp|P01583|IL1A_HUMAN	NLS_MonoCore	81	86	1	LKKRRL	L-K-K-R-R-L	68.1292	IL1A	l-k-k-r-r-F	-53.4512	1
412	650	sp|Q9UEF7|KLOT_HUMAN@565-570	sp|Q9UEF7|KLOT_HUMAN	NLS_MonoCore	565	570	1	TKKRKS	T-K-K-R-K-S	68.1292	KL	t-k-k-r-k-F	-53.4512	1
413	655	sp|Q9Y6X6|MYO16_HUMAN@1348-1353	sp|Q9Y6X6|MYO16_HUMAN	NLS_MonoCore	1348	1353	1	PRKPKR	P-RK-P-K-R	68.1292	MYO16	p-rk-p-k-C	-53.4512	1
414	643	sp|Q96NK8|NDF6_HUMAN@79-84	sp|Q96NK8|NDF6_HUMAN	NLS_MonoCore	79	84	1	LRKKKT	L-RK-K-K-T	68.1292	NEUROD6	I-rk-k-k-t	-53.4512	1
415	642	sp|Q96GP6|SREC2_HUMAN@700-705	sp|Q96GP6|SREC2_HUMAN	NLS_MonoCore	700	705	1	SKRKRT	S-K-R-K-R-T	68.1292	SCARF2	s-k-r-k-r-M	-53.4512	1
416	637	sp|Q7Z333|SETX_HUMAN@2671-2676	sp|Q7Z333|SETX_HUMAN	NLS_MonoCore	2671	2676	1	SKKRKL	S-K-K-R-K-L	68.1292	SETX	s-k-k-r-k-F	-53.4512	1
417	638	sp|Q86SS6|SYT9_HUMAN@403-408	sp|Q86SS6|SYT9_HUMAN	NLS_MonoCore	403	408	1	LKKRKT	L-K-K-R-K-T	68.1292	SYT9	l-k-k-r-k-A	-53.4512	1
418	631	sp|P18887|XRCC1_HUMAN@270-275	sp|P18887|XRCC1_HUMAN	NLS_MonoCore	270	275	1	PKRPKL	P-K-R-P-K-L	68.1292	XRCC1	A-k-r-p-k-l	-53.4512	1
419	639	sp|Q8NAP3|ZBT38_HUMAN@263-268	sp|Q8NAP3|ZBT38_HUMAN	NLS_MonoCore	263	268	1	CRKPKT	C-RK-P-K-T	68.1292	ZBTB38	c-rk-p-k-I	-53.4512	1
420	672	sp|O94885|SASH1_HUMAN@84-89	sp|O94885|SASH1_HUMAN	NLS_MonoCore	84	89	1	LRKRRV	L-RK-R-R-V	68.1292	SASH1	l-rk-r-r-G	-46.5849	3
421	1055	sp|Q9P275-2|UBP36_HUMAN@953-958	sp|Q9P275-2|UBP36_HUMAN	NLS_MonoCore	953	958	6	PRKKKK	P-RK-K-K-K	68.1292	USP36	p-rk-R-k-k	31.8708	3
422	1057	sp|Q8IWZ3|ANKH1_HUMAN@1459-1464	sp|Q8IWZ3|ANKH1_HUMAN	NLS_MonoCore	1459	1464	1	KRKKKK	K-RK-K-K-K	68.1292	ANKHD1	k-rk-R-k-k	31.8708	3
423	1059	sp|Q86U70-2|LDB1_HUMAN@258-263	sp|Q86U70-2|LDB1_HUMAN	NLS_MonoCore	258	263	2	SKRRKR	S-K-R-R-K-R	100	LDB1	s-k-r-r-k-Q	-31.8708	2
424	1063	sp|A6NNM8|TTL13_HUMAN@78-83	sp|A6NNM8|TTL13_HUMAN	NLS_MonoCore	78	83	3	RRKRRR	R-RK-R-R-R	100	TTLL13	r-rk-K-r-r	-31.8708	1
425	1065	sp|P78368|KC1G2_HUMAN@403-408	sp|P78368|KC1G2_HUMAN	NLS_MonoCore	403	408	2	FKRRKR	F-K-R-R-K-R	100	CSNK1G2	f-k-K-r-k-r	-31.8708	1
426	1066	sp|Q9NZT2|OGFR_HUMAN@455-460	sp|Q9NZT2|OGFR_HUMAN	NLS_MonoCore	455	460	2	VRKRRK	V-RK-R-R-K	100	OGFR	v-rk-P-r-k	-31.8708	1
427	1072	sp|Q9BZE4|NOG1_HUMAN@550-555	sp|Q9BZE4|NOG1_HUMAN	NLS_MonoCore	550	555	1	TRKRKR	T-RK-R-K-R	100	GTPBP4	t-rk-r-k-Q	-31.8708	1
428	1075	sp|Q9Y251|HPSE_HUMAN@426-431	sp|Q9Y251|HPSE_HUMAN	NLS_MonoCore	426	431	1	SKRRKL	S-K-R-R-K-L	100	HPSE	s-k-K-r-k-l	-31.8708	1
429	1068	sp|Q5JSH3|WDR44_HUMAN@257-262	sp|Q5JSH3|WDR44_HUMAN	NLS_MonoCore	257	262	1	PRKRKS	P-RK-R-K-S	100	WDR44	p-rk-K-k-s	-31.8708	1
430	1071	sp|Q96KR1|ZFR_HUMAN@1047-1052	sp|Q96KR1|ZFR_HUMAN	NLS_MonoCore	1047	1052	1	NRKRRR	N-RK-R-R-R	100	ZFR	n-K-k-r-r-r	-31.8708	1
431	1077	sp|Q8N9E0|F133A_HUMAN@128-133	sp|Q8N9E0|F133A_HUMAN	NLS_MonoCore	128	133	3	GKRRKK	G-K-R-R-K-K	68.1292	FAM133A	V-k-r-r-k-k	31.8708	1
432	1079	sp|Q14004|CDK13_HUMAN@1022-1027	sp|Q14004|CDK13_HUMAN	NLS_MonoCore	1022	1027	2	SKKRRR	S-K-K-R-R-R	68.1292	CDK13	s-k-R-r-r-r	31.8708	1
433	1078	sp|P82914|RT15_HUMAN@220-225	sp|P82914|RT15_HUMAN	NLS_MonoCore	220	225	2	LKKRRR	L-K-K-R-R-R	68.1292	MRPS15	l-Rk-r-r-r	31.8708	1
434	1085	sp|Q9P267|MBD5_HUMAN@656-661	sp|Q9P267|MBD5_HUMAN	NLS_MonoCore	656	661	1	LRKRKQ	L-RK-R-K-Q	68.1292	MBD5	l-rk-r-k-L	31.8708	1
