# Supplementary material for: Proteome-wide search for functional motifs altered in tumors: Prediction of nuclear export signals inactivated by cancer-related mutations
Source: Sci Rep. 2016 May 12;6:25869. doi: 10.1038/srep25869 (PMC4865848; doi:10.1038/srep25869)
Supplement: Supplementary Information [file srep25869-s3.xls]

## Sheet: Sheet1
#	Entry	Begin	End	Combinations	Sequence	Alignment	Relaxed score	NLS score	Gene	Mutant	Mutation impact	COSMIC:Missense	Extended sequence	Strict score
1	sp|P78424|PO6F2_HUMAN	175	184	1	LNSQLQQLQL	L-NSQ-L-QQ-L-Q-L	100	68.1292	POU6F2	lost! -> lnsqlPqlql	-100	1	QATSSLNSQLQQLQLQLQQ	100
2	sp|O15405|TOX3_HUMAN	506	516	1	LQQQLQQRLQL	L-QQQ-L-QQR-L-Q-L	100	46.4159	TOX3	lost! -> lqqqlqqrPql	-100	1	INQQQLQQQLQQRLQLQQLQ	100
3	sp|O15523|DDX3Y_HUMAN	12	21	1	LDQQLANLDL	L-DQQ-L-AN-L-D-L	100	0	DDX3Y	lost! -> ldqqlPnldl	-100	1	KNDPELDQQLANLDLNSEK	100
4	sp|O43423|AN32C_HUMAN	108	116	1	LENLKSLDL	L-EN-L-KS-L-D-L	100	0	ANP32C	lost! -> lenlksldP	-100	1	EPLKQLENLKSLDLFNCE	71.9686
5	sp|O60293|ZC3H1_HUMAN	301	310	2	LKPLRQKLTL	L-KP-L-RQK-L-T-L	100	0	ZFC3H1	lost! -> Skplrqkltl	-100	1	FQAFELKPLRQKLTLPGDK	100
6	sp|O60437|PEPL_HUMAN	967	976	2	LQEELEALQL	L-QEE-L-EA-L-Q-L	100	0	PPL	lost! -> lqeeleaQql	-100	1	HKNQLLQEELEALQLQLRA	100
7	sp|P08151|GLI1_HUMAN	495	503	1	LRRLENLRL	L-RR-L-EN-L-R-L	100	0	GLI1	lost! -> lrrRenlrl	-100	1	TGLSTLRRLENLRLDQLH	100
8	sp|Q14149|MORC3_HUMAN	696	705	1	LQELRNQLLL	L-QE-L-RNQ-L-L-L	100	0	MORC3	lost! -> lqelrnqPll	-100	1	DAGCQLQELRNQLLLVTEE	100
9	sp|Q6IS24|GLTL3_HUMAN	78	87	1	LNGLSKSLGL	L-NG-L-SKS-L-G-L	100	0	WBSCR17	lost! -> lnglskPlgl	-100	1	IVYRQLNGLSKSLGLIEGY	100
10	sp|Q6UWU2|GLB1L_HUMAN	12	22	3	LLLPLSLTLLL	L-LLP-L-SLT-L-L-L	100	0	GLB1L	lost! -> lllpHsltlll	-100	1	SCLRSLLLPLSLTLLLPQAD	100
11	sp|Q8WXX0|DYH7_HUMAN	2845	2854	1	LARLQDTLEL	L-AR-L-QDT-L-E-L	100	0	DNAH7	lost! -> larlqdtHel	-100	1	EVQDKLARLQDTLELNKQK	100
12	sp|Q96CS2|HAUS1_HUMAN	143	153	2	LEKNLTATLVL	L-EKN-L-TAT-L-V-L	100	0	HAUS1	lost! -> leknStatlvl	-100	1	IELEKLEKNLTATLVLEKCL	100
13	sp|Q96ED9|HOOK2_HUMAN	457	466	1	LRETLLRLQL	L-RET-L-LR-L-Q-L	100	0	HOOK2	lost! -> lretlPrlql	-100	1	ILPAELRETLLRLQLENKR	100
14	sp|Q99959|PKP2_HUMAN	752	762	2	LLRNLSRNLSL	L-LRN-L-SRN-L-S-L	100	0	PKP2	lost! -> llrnlsrnRsl	-100	1	KTAISLLRNLSRNLSLQNEI	100
15	sp|Q9H0A8|COMD4_HUMAN	89	98	1	LSSELQQLGL	L-SSE-L-QQ-L-G-L	100	0	COMMD4	lost! -> lsseQqqlgl	-100	1	VDGESLSSELQQLGLPKEH	100
16	sp|Q9UK80|UBP21_HUMAN	135	144	1	LGAALSRLAL	L-GAA-L-SR-L-A-L	100	0	USP21	lost! -> lgaalsrlaH	-100	1	RGTGELGAALSRLALRPEP	100
17	sp|P78368|KC1G2_HUMAN	122	132	1	LGPSLEDLFDL	L-GPS-L-EDL-F-D-L	81.1131	100	CSNK1G2	lost! -> lgpsledlfdR	-81.1131	1	MVLELLGPSLEDLFDLCDRT	73.5642
18	sp|Q9BQG1|SYT3_HUMAN	316	326	3	LVVRILQALDL	L-VVR-I-LQA-L-D-L	81.1131	68.1292	SYT3	lost! -> lvvriPqaldl	-81.1131	1	YGSDQLVVRILQALDLPAKD	87.3326
19	sp|O60303|K0556_HUMAN	182	192	1	LRRSLELSVNL	L-RRS-L-ELS-V-N-L	81.1131	46.4159	KIAA0556	lost! -> Prrslelsvnl	-81.1131	1	DRPQELRRSLELSVNLQRKQ	87.3326
20	sp|Q14C87|T132D_HUMAN	668	678	4	LGVQLVTGLSL	L-GVQ-L-VTG-L-S-L	81.1131	46.4159	TMEM132D	lost! -> lgvqlvtgPsl	-81.1131	1	VTITDLGVQLVTGLSLSLQL	85.7696
21	sp|Q7L2E3|DHX30_HUMAN	650	660	4	LDLDLVTDLVL	L-DLD-L-VTD-L-V-L	81.1131	31.6228	DHX30	lost! -> ldldlvtdQvl	-81.1131	1	EDECALDLDLVTDLVLHIDA	70.1704
22	sp|O15075|DCLK1_HUMAN	91	101	2	LTRTLSDNVNL	L-TRT-L-SDN-V-N-L	81.1131	0	DCLK1	lost! -> ltrtlPdnvnl	-81.1131	1	ALLADLTRTLSDNVNLPQGV	84.8343
23	sp|O75298|RTN2_HUMAN	184	194	1	AGEELDLRLRL	A-GEE-L-DLR-L-R-L	81.1131	0	RTN2	lost! -> Dgeeldlrlrl	-81.1131	1	LETGEAGEELDLRLRLAQPS	84.8343
24	sp|Q00325|MPCP_HUMAN	350	360	1	MPESLKKKLGL	M-PES-L-KKK-L-G-L	81.1131	0	SLC25A3	lost! -> mpeslkkklgS	-81.1131	1	PPPPEMPESLKKKLGLTQ	84.8343
25	sp|Q15437|SC23B_HUMAN	147	157	2	LKESLQMSLSL	L-KES-L-QMS-L-S-L	81.1131	0	SEC23B	lost! -> lkesPqmslsl	-81.1131	1	DDLQALKESLQMSLSLLPPD	87.3326
26	sp|Q16831|UPP1_HUMAN	182	192	2	LNKKLVQELLL	L-NKK-L-VQE-L-L-L	81.1131	0	UPP1	lost! -> lnkklvqellP	-81.1131	1	IRKTDLNKKLVQELLLCSAE	74.9894
27	sp|Q5TBB1|RNH2B_HUMAN	224	234	1	LSDDLSKYLKL	L-SDD-L-SKY-L-K-L	81.1131	0	RNASEH2B	lost! -> lsddSskylkl	-81.1131	1	YIPKELSDDLSKYLKLPEPS	84.8343
28	sp|Q6ZVD8|PHLP2_HUMAN	337	347	2	LPSQIGNLLNL	L-PSQ-I-GNL-L-N-L	81.1131	0	PHLPP2	lost! -> Ppsqignllnl	-81.1131	1	NGFHDLPSQIGNLLNLQTLC	83.7678
29	sp|Q86UW7|CAPS2_HUMAN	273	283	1	IRRELDGRLQL	I-RRE-L-DGR-L-Q-L	81.1131	0	CADPS2	lost! -> irreldgPlql	-81.1131	1	EQAAQIRRELDGRLQLADKM	84.8343
30	sp|Q86WI3|NLRC5_HUMAN	1481	1491	1	ASSLLLQSLLL	A-SSL-L-LQS-L-L-L	81.1131	0	NLRC5	lost! -> asslllqsHll	-81.1131	1	CEDDDASSLLLQSLLLSLSE	87.3326
31	sp|Q8N475|FSTL5_HUMAN	381	391	2	ITPKLSKQLTL	I-TPK-L-SKQ-L-T-L	81.1131	0	FSTL5	lost! -> itpklskqltP	-81.1131	1	KNGIDITPKLSKQLTLQANG	83.7678
32	sp|Q8NB25|F184A_HUMAN	929	939	2	LNKRLEKELDV	L-NKR-L-EKE-L-D-V	81.1131	0	FAM184A	lost! -> Snkrlekeldv	-81.1131	1	LHEQDLNKRLEKELDVMTAD	76.2699
33	sp|Q92805|GOGA1_HUMAN	647	657	1	LRKTLQKELKI	L-RKT-L-QKE-L-K-I	81.1131	0	GOLGA1	lost! -> lrktRqkelki	-81.1131	1	QRMLELRKTLQKELKIRPDN	85.7696
34	sp|Q96T76|MMS19_HUMAN	911	921	2	LPTLLSLLLEA	L-PTL-L-SLL-L-E-A	81.1131	0	MMS19	lost! -> Qptllslllea	-81.1131	1	VLLPELPTLLSLLLEALSCP	100
35	sp|Q9NS87|KIF15_HUMAN	895	905	2	LKSDLNNLMEL	L-KSD-L-NNL-M-E-L	81.1131	0	KIF15	lost! -> lksdRnnlmel	-81.1131	1	KENETLKSDLNNLMELLEAE	87.3326
36	sp|Q9NX09|DDIT4_HUMAN	169	179	2	LVPTFQLTLVL	L-VPT-F-QLT-L-V-L	81.1131	0	DDIT4	lost! -> lvptfqltlvQ	-81.1131	1	ALDPSLVPTFQLTLVLRLDS	85.7696
37	sp|Q9P0W5|SCHI1_HUMAN	290	300	2	LSSRLQSGMNL	L-SSR-L-QSG-M-N-L	81.1131	0	SCHIP1	lost! -> Rssrlqsgmnl	-81.1131	1	SGKPSLSSRLQSGMNLQICF	83.7678
38	sp|Q9P2D8-3|UNC79_HUMAN	2593	2603	3	LSAGLQLRLQA	L-SAG-L-QLR-L-Q-A	81.1131	0	UNC79	lost! -> lsaglqlrlqT	-81.1131	1	SNIKHLSAGLQLRLQAIQNH	73.5642
39	sp|Q9UKW4|VAV3_HUMAN	33	43	5	LAQTLRDGVLL	L-AQT-L-RDG-V-L-L	81.1131	0	VAV3	lost! -> laqtlPdgvll	-81.1131	1	AQVFDLAQTLRDGVLLCQLL	61.054
40	sp|Q9UQB8|BAIP2_HUMAN	101	111	3	LLTQLEQKVEL	L-LTQ-L-EQK-V-E-L	81.1131	0	BAIAP2	lost! -> lltqPeqkvel	-81.1131	1	SFHNELLTQLEQKVELDSRY	83.7678
41	sp|Q9Y210|TRPC6_HUMAN	912	922	2	LIRELGEKLSM	L-IRE-L-GEK-L-S-M	81.1131	0	TRPC6	lost! -> lirePgeklsm	-81.1131	1	EDLAELIRELGEKLSMEPNQ	74.9894
42	sp|Q9BXU7|UBP26_HUMAN	158	167	1	MPLLTSKLTL	M-PL-L-TSK-L-T-L	79.4328	14.678	USP26	lost! -> mplltskStl	-79.4328	2	GVLQRMPLLTSKLTLTCGE	74.9894
43	sp|Q9NXF1|TEX10_HUMAN	857	866	3	LPVVGQLLRL	L-PV-V-GQL-L-R-L	79.4328	68.1292	TEX10	lost! -> lpvGgqllrl	-79.4328	1	VGPEELPVVGQLLRLLLQH	85.7696
44	sp|O43889-2|CREB3_HUMAN	206	215	3	LLDQLRKLQA	L-LDQ-L-RK-L-Q-A	79.4328	46.4159	CREB3	lost! -> lldqlrklPa	-79.4328	1	EQNLSLLDQLRKLQAMVIE	68.1292
45	sp|Q8WWL7|CCNB3_HUMAN	343	352	1	MSILKKSLAL	M-SI-L-KKS-L-A-L	79.4328	46.4159	CCNB3	lost! -> msilkkPlal	-79.4328	1	TTEHEMSILKKSLALQKTN	82.5404
46	sp|Q9HAU5|RENT2_HUMAN	518	527	1	LELELENLEI	L-ELE-L-EN-L-E-I	79.4328	46.4159	UPF2	lost! -> lelelenleS	-79.4328	1	SSPDDLELELENLEINDDT	85.7696
47	sp|Q96SM3|CPXM1_HUMAN	365	374	1	LGRELLLLLM	L-GRE-L-LL-L-L-M	79.4328	14.678	CPXM1	lost! -> lgrelllHlm	-79.4328	1	HGNEALGRELLLLLMQFLC	83.7678
48	sp|Q8TE73|DYH5_HUMAN	1402	1411	2	LLEIKKQLNL	L-LE-I-KKQ-L-N-L	79.4328	6.81292	DNAH5	lost! -> Hleikkqlnl	-79.4328	1	TQYPQLLEIKKQLNLLQKI	83.7678
49	sp|Q8IYE0|CC146_HUMAN	753	762	2	MIQKLDKLEL	M-IQK-L-DK-L-E-L	79.4328	2.15443	CCDC146	lost! -> miqkldkleP	-79.4328	1	LTEKEMIQKLDKLELQLAK	68.1292
50	sp|O43292|GPAA1_HUMAN	284	293	3	LQGLQTLLLM	L-QG-L-QTL-L-L-M	79.4328	0	GPAA1	lost! -> lqgPqtlllm	-79.4328	1	SLDGPLQGLQTLLLMVLRQ	83.7678
51	sp|O60486|PLXC1_HUMAN	216	225	5	ATQELGRLKL	A-TQE-L-GR-L-K-L	79.4328	0	PLXNC1	lost! -> Ttqelgrlkl	-79.4328	1	EGRSLATQELGRLKLCEGA	71.9686
52	sp|P01282|VIP_HUMAN	9	18	5	LLVLLTLLSV	L-LVL-L-TL-L-S-V	79.4328	0	VIP	lost! -> llvllPllsv	-79.4328	1	RNKAQLLVLLTLLSVLFSQ	73.5642
53	sp|P20674|COX5A_HUMAN	130	139	1	LRPTLNELGI	L-RPT-L-NE-L-G-I	79.4328	0	COX5A	lost! -> Rrptlnelgi	-79.4328	1	YVIQELRPTLNELGISTPE	86.5964
54	sp|P26378|ELAV4_HUMAN	103	112	2	AINTLNGLRL	A-INT-L-NG-L-R-L	79.4328	0	ELAVL4	lost! -> aintlnglrP	-79.4328	1	KDAEKAINTLNGLRLQTKT	83.7678
55	sp|P47989|XDH_HUMAN	239	248	2	ASTLKELLDL	A-ST-L-KEL-L-D-L	79.4328	0	XDH	lost! -> astlkePldl	-79.4328	1	VTWIQASTLKELLDLKAQH	84.8343
56	sp|P50454|SERPH_HUMAN	317	326	1	LQKHLAGLGL	L-QKH-L-AG-L-G-L	79.4328	0	SERPINH1	lost! -> lqkhPaglgl	-79.4328	1	EVTHDLQKHLAGLGLTEAI	83.7678
57	sp|P61160|ARP2_HUMAN	317	326	1	LERELKQLYL	L-ERE-L-KQ-L-Y-L	79.4328	0	ACTR2	lost! -> lerelkqPyl	-79.4328	1	GLPSRLERELKQLYLERVL	83.7678
58	sp|P82094|TMF1_HUMAN	714	723	2	LAIQVGDLRL	L-AIQ-V-GD-L-R-L	79.4328	0	TMF1	lost! -> laiqGgdlrl	-79.4328	1	QQQETLAIQVGDLRLALQR	85.7696
59	sp|Q13202|DUS8_HUMAN	370	379	1	LQQGLRGLHL	L-QQG-L-RG-L-H-L	79.4328	0	DUSP8	lost! -> lqqglrglPl	-79.4328	1	PATSALQQGLRGLHLSSDR	85.7696
60	sp|Q53GL7|PAR10_HUMAN	676	685	3	AAALRQALTL	A-AA-L-RQA-L-T-L	79.4328	0	PARP10	lost! -> aaalrqaPtl	-79.4328	1	AEQEEAAALRQALTLSLLE	86.5964
61	sp|Q6T310|RSLBA_HUMAN	165	174	2	LANELGSLFL	L-ANE-L-GS-L-F-L	79.4328	0	RASL11A	lost! -> lanelgslfP	-79.4328	1	QDGIQLANELGSLFLEIST	68.1292
62	sp|Q7L591|DOK3_HUMAN	11	20	1	ARAQLNQLSL	A-RAQ-L-NQ-L-S-L	79.4328	0	DOK3	lost! -> Sraqlnqlsl	-79.4328	1	RLRSDARAQLNQLSLDGGT	83.7678
63	sp|Q7Z7G8|VP13B_HUMAN	2160	2169	1	LSNLNGSLSV	L-SN-L-NGS-L-S-V	79.4328	0	VPS13B	lost! -> lsnlngslsG	-79.4328	1	CLLASLSNLNGSLSVKATQ	85.7696
64	sp|Q86TE4|LUZP2_HUMAN	178	187	1	LTDLEQKLAV	L-TD-L-EQK-L-A-V	79.4328	0	LUZP2	lost! -> ltdReqklav	-79.4328	1	FKAQQLTDLEQKLAVAKNE	86.5964
65	sp|Q86XI2|CNDG2_HUMAN	54	63	3	LKNLLTDVLL	L-KNL-L-TD-V-L-L	79.4328	0	NCAPG2	lost! -> Pknlltdvll	-79.4328	1	ELWQRLKNLLTDVLLESPV	83.7678
66	sp|Q8TBY8-2|PMFBP_HUMAN	83	92	2	LQQLKKKLLV	L-QQ-L-KKK-L-L-V	79.4328	0	PMFBP1	lost! -> lqqPkkkllv	-79.4328	1	CHLRQLQQLKKKLLVLQQE	85.7696
67	sp|Q8WXH0-2|SYNE2_HUMAN	1152	1161	1	LQAKLTDLQV	L-QAK-L-TD-L-Q-V	79.4328	0	SYNE2	lost! -> lqakPtdlqv	-79.4328	1	RSSSCLQAKLTDLQVIKNE	74.9894
68	sp|Q9BRL7|SC22C_HUMAN	138	147	1	LEKIQEELKL	L-EK-I-QEE-L-K-L	79.4328	0	SEC22C	lost! -> lekNqeelkl	-79.4328	1	QMECSLEKIQEELKLQPPA	82.5404
69	sp|Q9BXT8|RNF17_HUMAN	259	268	1	LNQIIRTLQL	L-NQI-I-RT-L-Q-L	79.4328	0	RNF17	lost! -> lnqiiPtlql	-79.4328	1	RTYCDLNQIIRTLQLTSDS	84.8343
70	sp|Q9BZF9-2|UACA_HUMAN	529	538	2	LKDQLKDLKV	L-KDQ-L-KD-L-K-V	79.4328	0	UACA	lost! -> Pkdqlkdlkv	-79.4328	1	RLTEELKDQLKDLKVKYEG	73.5642
71	sp|Q9H6L5|F134B_HUMAN	463	472	1	LDQIESELGL	L-DQ-I-ESE-L-G-L	79.4328	0	FAM134B	lost! -> ldqTeselgl	-79.4328	1	LDQSELDQIESELGLTQDQ	86.5964
72	sp|Q9P219|DAPLE_HUMAN	931	940	1	LSQELEKVGL	L-SQE-L-EK-V-G-L	79.4328	0	CCDC88C	lost! -> Psqelekvgl	-79.4328	1	SELDKLSQELEKVGLNREL	85.7696
73	sp|Q5JU67|CI117_HUMAN	504	512	1	LKRLEKFSL	L-KR-L-EK-F-S-L	77.4264	0	C9orf117	lost! -> Pkrlekfsl	-77.4264	2	RAPGSLKRLEKFSLPEVP	82.5404
74	sp|Q86WC4|OSTM1_HUMAN	52	60	1	LLEVEDLSL	L-LE-V-ED-L-S-L	77.4264	46.4159	OSTM1	lost! -> llevedSsl	-77.4264	1	LSEQQLLEVEDLSLSLLQ	85.7696
75	sp|Q8IYD8|FANCM_HUMAN	1942	1950	1	ADLLKELSL	A-DL-L-KE-L-S-L	77.4264	14.678	FANCM	lost! -> Tdllkelsl	-77.4264	1	CQEETADLLKELSLVEQR	84.8343
76	sp|O43155|FLRT2_HUMAN	203	211	1	LTSLERLIV	L-TS-L-ER-L-I-V	77.4264	0	FLRT2	lost! -> Ptslerliv	-77.4264	1	MAFQNLTSLERLIVDGNL	82.5404
77	sp|Q6UY18|LIGO4_HUMAN	155	163	1	LGSLQKLEV	L-GS-L-QK-L-E-V	77.4264	0	LINGO4	lost! -> Pgslqklev	-77.4264	1	GAFGELGSLQKLEVGDNH	82.5404
78	sp|Q7Z5L7-3|PODN_HUMAN	309	317	1	LSSLRELYL	L-SS-L-RE-L-Y-L	77.4264	0	PODN	lost! -> lsslrelyQ	-77.4264	1	GAFSELSSLRELYLQNNY	82.5404
79	sp|Q86WI3|NLRC5_HUMAN	457	465	1	LLDLGEVAL	L-LD-L-GE-V-A-L	77.4264	0	NLRC5	lost! -> lldlgevaP	-77.4264	1	LPTSSLLDLGEVALRGLE	85.7696
80	sp|Q8IYM0|F186B_HUMAN	753	761	1	IDRLQSLRL	I-DR-L-QS-L-R-L	77.4264	0	FAM186B	lost! -> Tdrlqslrl	-77.4264	1	IFLENIDRLQSLRLQAWT	82.5404
81	sp|Q8IZL2|MAML2_HUMAN	1041	1049	1	MGPLRGLNL	M-GP-L-RG-L-N-L	77.4264	0	MAML2	lost! -> mgplrgPnl	-77.4264	1	LNGQTMGPLRGLNLRPNQ	85.7696
82	sp|Q68E01-2|INT3_HUMAN	281	291	1	LSPQFTGILQL	L-SPQ-F-TGI-L-Q-L	65.7933	68.1292	INTS3	lost! -> lspqStgilql	-65.7933	3	HNPQALSPQFTGILQLLQSR	73.5642
83	sp|P04637|P53_HUMAN	340	350	3	MFRELNEALEL	M-FRE-L-NEA-L-E-L	65.7933	0	TP53	lost! -> mfrePnealel	-65.7933	3	RERFEMFRELNEALELKDAQ	74.9894
84	sp|P54829|PTN5_HUMAN	116	126	1	ATNLVSSLLTL	A-TNL-V-SSL-L-T-L	65.7933	0	PTPN5	lost! -> Ttnlvsslltl	-65.7933	2	IWSQNATNLVSSLLTLLKQL	74.9894
85	sp|Q6IC83|CV042_HUMAN	182	192	1	MTSDLSESLSV	M-TSD-L-SES-L-S-V	65.7933	0	C22orf42	lost! -> mtsdlsesPsv	-65.7933	2	CLEDFMTSDLSESLSVSLED	66.6085
86	sp|Q96BW5|PTER_HUMAN	4	14	1	LSGKVQTVLGL	L-SGK-V-QTV-L-G-L	65.7933	0	PTER	lost! -> lsgkvqtvlgP	-65.7933	2	MSSLSGKVQTVLGLVEPS	73.5642
87	sp|Q8NHY3|GA2L2_HUMAN	38	48	10	LAEWLRDLYGL	L-AEW-L-RDL-Y-G-L	65.7933	68.1292	GAS2L2	lost! -> laewlrdlCgl	-65.7933	1	AMKEDLAEWLRDLYGLDIDA	56.2341
88	sp|Q8NHY3|GA2L2_HUMAN	604	614	3	LEEEILGNMKL	L-EEE-I-LGN-M-K-L	65.7933	68.1292	GAS2L2	lost! -> leeeilgnTkl	-65.7933	1	AIYCSLEEEILGNMKLLEVR	71.9686
89	sp|Q52LR7|EPC2_HUMAN	124	134	3	LLNRLNRKMEI	L-LNR-L-NRK-M-E-I	65.7933	21.5443	EPC2	lost! -> llnrlnrkmeN	-65.7933	1	SEDETLLNRLNRKMEIKPLQ	76.2699
90	sp|Q9NWQ4|GPT2L_HUMAN	139	149	3	VAASLQQKLKV	V-AAS-L-QQK-L-K-V	65.7933	21.5443	GPATCH2L	lost! -> vaaslqqkPkv	-65.7933	1	RVTSEVAASLQQKLKVSDWS	71.9686
91	sp|Q9Y281|COF2_HUMAN	149	159	1	LGEKLGGNVVV	L-GEK-L-GGN-V-V-V	65.7933	14.678	CFL2	lost! -> lgeklggnEvv	-65.7933	1	KDRSTLGEKLGGNVVVSLEG	74.9894
92	sp|Q9Y2K3|MYH15_HUMAN	1675	1685	1	LNSDLKEQVAV	L-NSD-L-KEQ-V-A-V	65.7933	14.678	MYH15	lost! -> lnsdPkeqvav	-65.7933	1	DDSTQLNSDLKEQVAVAERR	71.9686
93	sp|Q5VIR6-2|VPS53_HUMAN	540	550	3	LEEKLKEKVDV	L-EEK-L-KEK-V-D-V	65.7933	10	VPS53	lost! -> leekHkekvdv	-65.7933	1	ATTQQLEEKLKEKVDVSLIE	76.2699
94	sp|Q8WYH8|ING5_HUMAN	17	27	1	LPCELQRNFQL	L-PCE-L-QRN-F-Q-L	65.7933	10	ING5	lost! -> lpcelqrnfqQ	-65.7933	1	DSIENLPCELQRNFQLMREL	64.9382
95	sp|Q8TE73|DYH5_HUMAN	1688	1698	2	LLPHLLDQLEI	L-LPH-L-LDQ-L-E-I	65.7933	6.81292	DNAH5	lost! -> llphlldqleT	-65.7933	1	ETLGQLLPHLLDQLEICQKS	61.054
96	sp|A2CJ06|DYTN_HUMAN	527	537	3	LQELLSKLMDA	L-QEL-L-SKL-M-D-A	65.7933	0	DYTN	lost! -> lqellskPmda	-65.7933	1	LEEEELQELLSKLMDAFNLE	71.9686
97	sp|A2VCK2|DCD2B_HUMAN	320	330	2	AAQIVEEALSL	A-AQI-V-EEA-L-S-L	65.7933	0	DCDC2B	lost! -> aaqiveealsR	-65.7933	1	PLDQRAAQIVEEALSLENQP	74.9894
98	sp|O14497|ARI1A_HUMAN	1709	1719	2	LPGLLELLVEY	L-PGL-L-ELL-V-E-Y	65.7933	0	ARID1A	lost! -> lpglPellvey	-65.7933	1	FNLSQLPGLLELLVEYFRRC	82.5404
99	sp|P00451|FA8_HUMAN	187	197	2	LNSGLIGALLV	L-NSG-L-IGA-L-L-V	65.7933	0	F8	lost! -> Snsgligallv	-65.7933	1	DLVKDLNSGLIGALLVCREG	63.0957
100	sp|P02458-1|CO2A1_HUMAN	1334	1344	4	AAGNLKKALLI	A-AGN-L-KKA-L-L-I	65.7933	0	COL2A1	lost! -> aagnlkkaPli	-65.7933	1	AYLDEAAGNLKKALLIQGSN	71.9686
101	sp|P17813-2|EGLN_HUMAN	243	253	2	APGDLDAVLIL	A-PGD-L-DAV-L-I-L	65.7933	0	ENG	lost! -> apgdldavPil	-65.7933	1	VELSCAPGDLDAVLILQGPP	61.054
102	sp|P26439|3BHS2_HUMAN	267	277	14	LNYILSKEFGL	L-NYI-L-SKE-F-G-L	65.7933	0	HSD3B2	lost! -> lnyilskeSgl	-65.7933	1	QSYDNLNYILSKEFGLRLDS	74.9894
103	sp|P30307|MPIP3_HUMAN	337	347	1	LGGHIQGALNL	L-GGH-I-QGA-L-N-L	65.7933	0	CDC25C	lost! -> Rgghiqgalnl	-65.7933	1	YPYEYLGGHIQGALNLYSQE	58.1709
104	sp|P49643|PRI2_HUMAN	486	496	2	ALASLNSSLEM	A-LAS-L-NSS-L-E-M	65.7933	0	PRIM2	lost! -> alaslnsPlem	-65.7933	1	KDASSALASLNSSLEMDMEG	64.9382
105	sp|P51685|CCR8_HUMAN	69	79	12	ITDVYLLNLAL	I-TDV-Y-LLN-L-A-L	65.7933	0	CCR8	lost! -> Ntdvyllnlal	-65.7933	1	KKLRSITDVYLLNLALSDLL	61.054
106	sp|Q0VF96|CGNL1_HUMAN	679	689	2	LRKNLEELFQV	L-RKN-L-EEL-F-Q-V	65.7933	0	CGNL1	lost! -> lrknReelfqv	-65.7933	1	ESEGELRKNLEELFQVKMER	63.0957
107	sp|Q13467|FZD5_HUMAN	8	18	8	APPSLLLLLLA	A-PPS-L-LLL-L-L-A	65.7933	0	FZD5	lost! -> Sppslllllla	-65.7933	1	RPDPSAPPSLLLLLLAQLVG	83.7678
108	sp|Q14028|CNGB1_HUMAN	940	950	7	LPDKMRLDLAI	L-PDK-M-RLD-L-A-I	65.7933	0	CNGB1	lost! -> lpdkTrldlai	-65.7933	1	ELMVQLPDKMRLDLAIDVNY	70.1704
109	sp|Q5TBA9|FRY_HUMAN	1029	1039	8	LRLQLLRIFEL	L-RLQ-L-LRI-F-E-L	65.7933	0	FRY	lost! -> lrlqllriCel	-65.7933	1	ERRDLLRLQLLRIFELLADA	74.9894
110	sp|Q6JQN1|ACD10_HUMAN	270	280	1	LQKYLKDLLGI	L-QKY-L-KDL-L-G-I	65.7933	0	ACAD10	lost! -> lqkylkdlQgi	-65.7933	1	IPKDSLQKYLKDLLGIQTTG	71.9686
111	sp|Q6Q0C0|TRAF7_HUMAN	329	339	2	LEKSLELKFDV	L-EKS-L-ELK-F-D-V	65.7933	0	TRAF7	lost! -> lekslelkSdv	-65.7933	1	EKIDQLEKSLELKFDVLDEN	74.9894
112	sp|Q6XZF7|DNMBP_HUMAN	1036	1046	2	LIKSFIRDLSL	L-IKS-F-IRD-L-S-L	65.7933	0	DNMBP	lost! -> liksfirdPsl	-65.7933	1	RMQERLIKSFIRDLSLYLQH	64.9382
113	sp|Q86VQ0|LCA5_HUMAN	222	232	3	AKKLVSAELKL	A-KKL-V-SAE-L-K-L	65.7933	0	LCA5	lost! -> Tkklvsaelkl	-65.7933	1	ERDDLAKKLVSAELKLDDTE	76.2699
114	sp|Q8NE09|RGS22_HUMAN	469	479	2	LSAEILSKFKL	L-SAE-I-LSK-F-K-L	65.7933	0	RGS22	lost! -> lsaeilPkfkl	-65.7933	1	NGDYYLSAEILSKFKLLDGS	68.1292
115	sp|Q8TBY9|WDR66_HUMAN	148	158	3	LLRDLSTQIEF	L-LRD-L-STQ-I-E-F	65.7933	0	WDR66	lost! -> llrdlstqieC	-65.7933	1	AETDELLRDLSTQIEFLDLD	68.1292
116	sp|Q96AG4|LRC59_HUMAN	77	87	2	LPADFGRLVNL	L-PAD-F-GRL-V-N-L	65.7933	0	LRRC59	lost! -> lpadfgrlvnH	-65.7933	1	NKLQQLPADFGRLVNLQHLD	66.6085
117	sp|Q96T51-2|RUFY1_HUMAN	414	424	2	LQQELGGRIGA	L-QQE-L-GGR-I-G-A	65.7933	0	RUFY1	lost! -> Rqqelggriga	-65.7933	1	ERSHKLQQELGGRIGALQLQ	83.7678
118	sp|Q9BWH6|RPAP1_HUMAN	431	441	24	AGSVLSLLLDA	A-GSV-L-SLL-L-D-A	65.7933	0	RPAP1	lost! -> Ggsvlslllda	-65.7933	1	FGDRLAGSVLSLLLDAGFLF	83.7678
119	sp|Q9BXU2|TX13B_HUMAN	225	235	3	LGAIVAGKLHL	L-GAI-V-AGK-L-H-L	65.7933	0	TEX13B	lost! -> lgaivagklhP	-65.7933	1	GFRQPLGAIVAGKLHLCGAE	66.6085
120	sp|Q9P0L9|PK2L1_HUMAN	284	294	2	ALRALQEGLWL	A-LRA-L-QEG-L-W-L	65.7933	0	PKD2L1	lost! -> alralqeglwQ	-65.7933	1	QGSAEALRALQEGLWLDRGT	83.7678
121	sp|Q9UHP6|RTDR1_HUMAN	183	193	1	ATEALGSNVVL	A-TEA-L-GSN-V-V-L	65.7933	0	RTDR1	lost! -> Dtealgsnvvl	-65.7933	1	CLQEDATEALGSNVVLVLKQ	76.2699
122	sp|P04637|P53_HUMAN	194	203	1	LIRVEGNLRV	L-IR-V-EGN-L-R-V	63.0957	0	TP53	lost! -> Rirvegnlrv	-63.0957	51	APPQHLIRVEGNLRVEYLD	56.2341
123	sp|Q96KQ7|EHMT2_HUMAN	17	26	1	APAEMGALLL	A-PAE-M-GA-L-L-L	63.0957	100	EHMT2	lost! -> Dpaemgalll	-63.0957	2	AAEGEAPAEMGALLLEKET	71.9686
124	sp|O95613|PCNT_HUMAN	2034	2043	1	LLLVKNEMRL	L-LL-V-KNE-M-R-L	63.0957	0	PCNT	lost! -> Rllvknemrl	-63.0957	2	QLQSELLLVKNEMRLSLED	74.9894
125	sp|P40967|PMEL_HUMAN	577	586	1	LAVVSTQLIM	L-AV-V-STQ-L-I-M	63.0957	0	PMEL	lost! -> lavvstqPim	-63.0957	2	ADTNSLAVVSTQLIMPGQE	73.5642
126	sp|Q2NKX8|ERC6L_HUMAN	37	46	1	LEEAFKLFNL	L-EEA-F-KL-F-N-L	63.0957	0	ERCC6L	lost! -> Qeeafklfnl	-63.0957	2	TKNGDLEEAFKLFNLAKDI	71.9686
127	sp|Q8WWH4|ASZ1_HUMAN	279	288	2	LEVFLHGLGL	L-EVF-L-HG-L-G-L	63.0957	0	ASZ1	lost! -> levflhgHgl	-63.0957	2	TAFGDLEVFLHGLGLEHMT	68.1292
128	sp|A0JNW5|UH1BL_HUMAN	1056	1065	1	AASLSENLDI	A-AS-L-SEN-L-D-I	63.0957	68.1292	UHRF1BP1L	lost! -> aaslsenldN	-63.0957	1	DLLPEAASLSENLDISKEE	73.5642
129	sp|B2RTY4|MYO9A_HUMAN	395	404	3	LRHDFERLQL	L-RHD-F-ER-L-Q-L	63.0957	68.1292	MYO9A	lost! -> lrhdCerlql	-63.0957	1	VEGEDLRHDFERLQLAMEM	63.0957
130	sp|Q8IWZ3|ANKH1_HUMAN	838	847	1	LQKVERQLQM	L-QK-V-ERQ-L-Q-M	63.0957	68.1292	ANKHD1	lost! -> Rqkverqlqm	-63.0957	1	KILKELQKVERQLQMKTQQ	73.5642
131	sp|P0C881|R10B1_HUMAN	808	817	1	LEARLNIFIL	L-EAR-L-NI-F-I-L	63.0957	46.4159	RSPH10B	lost! -> learlnifiS	-63.0957	1	MEDDELEARLNIFILREEE	74.9894
132	sp|P30622-1|CLIP1_HUMAN	648	657	1	LKTQIEKMRL	L-KTQ-I-EK-M-R-L	63.0957	46.4159	CLIP1	lost! -> Qktqiekmrl	-63.0957	1	AEFAELKTQIEKMRLDYQH	61.054
133	sp|Q14692|BMS1_HUMAN	709	718	1	LEELGGLFRV	L-EE-L-GGL-F-R-V	63.0957	46.4159	BMS1	lost! -> leePgglfrv	-63.0957	1	EDDDTLEELGGLFRVNQPD	74.9894
134	sp|Q9NS73|MBIP1_HUMAN	37	46	2	LHTLVGQLDL	L-HTL-V-GQ-L-D-L	63.0957	46.4159	MBIP	lost! -> lhtlvgqldR	-63.0957	1	EIFRSLHTLVGQLDLRDDV	71.9686
135	sp|Q86TC9|MYPN_HUMAN	663	672	1	LQQLHNQVLL	L-QQ-L-HNQ-V-L-L	63.0957	31.6228	MYPN	lost! -> lqqlhnqDll	-63.0957	1	LDSTQLQQLHNQVLLEQHQ	63.0957
136	sp|Q99996|AKAP9_HUMAN	2724	2733	1	AEKLQEELLV	A-EK-L-QEE-L-L-V	63.0957	31.6228	AKAP9	lost! -> Teklqeellv	-63.0957	1	SYKEKAEKLQEELLVKETN	71.9686
137	sp|O75643|U520_HUMAN	1282	1291	1	LPVSFRHLIL	L-PVS-F-RH-L-I-L	63.0957	21.5443	SNRNP200	lost! -> lpvsfrhRil	-63.0957	1	SCETQLPVSFRHLILPEKY	70.1704
138	sp|P59894|DCDC1_HUMAN	18	27	1	LSLLTEAMEV	L-SL-L-TEA-M-E-V	63.0957	21.5443	DCDC1	lost! -> lslltePmev	-63.0957	1	LSQSSLSLLTEAMEVLQQS	73.5642
139	sp|Q01664|TFAP4_HUMAN	188	197	1	LKVIAQQVQL	L-KVI-A-QQ-V-Q-L	63.0957	21.5443	TFAP4	lost! -> lkviaqqvqQ	-63.0957	1	MYPEKLKVIAQQVQLQQQQ	74.9894
140	sp|P13535|MYH8_HUMAN	1424	1433	1	LQNEVEDLML	L-QNE-V-ED-L-M-L	63.0957	14.678	MYH8	lost! -> Pqnevedlml	-63.0957	1	KTKQRLQNEVEDLMLDVER	73.5642
141	sp|Q5H9M0|MUML1_HUMAN	63	72	1	IEAIAASLGL	I-EAI-A-AS-L-G-L	63.0957	14.678	MUM1L1	lost! -> Teaiaaslgl	-63.0957	1	LNKSQIEAIAASLGLQSED	74.9894
142	sp|O75822|EIF3J_HUMAN	196	205	1	LKKITNSLTV	L-KK-I-TNS-L-T-V	63.0957	10	EIF3J	lost! -> lkkNtnsltv	-63.0957	1	LEIDDLKKITNSLTVLCSE	64.9382
143	sp|P35579|MYH9_HUMAN	1759	1768	1	IDQINTDLNL	I-DQ-I-NTD-L-N-L	63.0957	10	MYH9	lost! -> idqintdPnl	-63.0957	1	KANLQIDQINTDLNLERSH	68.1292
144	sp|Q8WYK1|CNTP5_HUMAN	420	429	1	LEGGILRLVI	L-EGG-I-LR-L-V-I	63.0957	4.64159	CNTNAP5	lost! -> leggilrRvi	-63.0957	1	TLLLSLEGGILRLVIQKMT	68.1292
145	sp|A1X283|SPD2B_HUMAN	587	596	1	LFQLKNDMGL	L-FQ-L-KND-M-G-L	63.0957	0	SH3PXD2B	lost! -> lfqlkndRgl	-63.0957	1	PDKSRLFQLKNDMGLECGH	70.1704
146	sp|B0I1T2|MYO1G_HUMAN	419	428	1	LQQLFIQLIL	L-QQL-F-IQ-L-I-L	63.0957	0	MYO1G	lost! -> lqqlfiqliQ	-63.0957	1	YCNEKLQQLFIQLILKQEQ	74.9894
147	sp|O15455|TLR3_HUMAN	49	58	1	LPTNITVLNL	L-PTN-I-TV-L-N-L	63.0957	0	TLR3	lost! -> lptnTtvlnl	-63.0957	1	QVPDDLPTNITVLNLTHNQ	64.9382
148	sp|O15455|TLR3_HUMAN	246	255	1	ANTSIRNLSL	A-NTS-I-RN-L-S-L	63.0957	0	TLR3	lost! -> antsirnlsQ	-63.0957	1	LCLELANTSIRNLSLSNSQ	74.9894
149	sp|O15534|PER1_HUMAN	489	498	1	LSEQIHRLLL	L-SEQ-I-HR-L-L-L	63.0957	0	PER1	lost! -> lseqThrlll	-63.0957	1	TDIQELSEQIHRLLLQPVH	70.1704
150	sp|O60749|SNX2_HUMAN	316	325	2	LDQQLRKLHV	L-DQQ-L-RK-L-H-V	63.0957	0	SNX2	lost! -> ldqqlrklPv	-63.0957	1	QQFENLDQQLRKLHVSVEA	73.5642
151	sp|O75363|BCAS1_HUMAN	112	121	1	ADSSLGSVKL	A-DSS-L-GS-V-K-L	63.0957	0	BCAS1	lost! -> adsslgsEkl	-63.0957	1	TGDQAADSSLGSVKLDVSS	70.1704
152	sp|O75607|NPM3_HUMAN	94	103	2	IAVPVANLKL	I-AVP-V-AN-L-K-L	63.0957	0	NPM3	lost! -> iavpvanlkQ	-63.0957	1	HDHQEIAVPVANLKLSCQP	63.0957
153	sp|O75899|GABR2_HUMAN	805	814	1	LDKDLEEVTM	L-DKD-L-EE-V-T-M	63.0957	0	GABBR2	lost! -> ldkdleevtR	-63.0957	1	MKITELDKDLEEVTMQLQD	73.5642
154	sp|O94854|K0754_HUMAN	627	636	1	LHLLVEELRL	L-HLL-V-EE-L-R-L	63.0957	0	KIAA0754	lost! -> lhllveelrP	-63.0957	1	SEILSLHLLVEELRLNPDG	71.9686
155	sp|O95235|KI20A_HUMAN	397	406	2	IVPKISELSL	I-VPK-I-SE-L-S-L	63.0957	0	KIF20A	lost! -> ivpkiselsP	-63.0957	1	QGEGDIVPKISELSLCDLA	58.7802
156	sp|O95954|FTCD_HUMAN	300	309	1	IRLVVSRLGL	I-RLV-V-SR-L-G-L	63.0957	0	FTCD	lost! -> irlvvsrlgR	-63.0957	1	EEEQRIRLVVSRLGLDSLC	70.1704
157	sp|P02452|CO1A1_HUMAN	1348	1357	3	VAIQLTFLRL	V-AIQ-L-TF-L-R-L	63.0957	0	COL1A1	lost! -> vaiqltflrP	-63.0957	1	SDPADVAIQLTFLRLMSTE	63.0957
158	sp|P10915|HPLN1_HUMAN	122	131	1	ASLVITDLTL	A-SLV-I-TD-L-T-L	63.0957	0	HAPLN1	lost! -> Tslvitdltl	-63.0957	1	GSDSDASLVITDLTLEDYG	71.9686
159	sp|P28290-3|SSFA2_HUMAN	1004	1013	2	LQGLRNSVRM	L-QG-L-RNS-V-R-M	63.0957	0	SSFA2	lost! -> lqgSrnsvrm	-63.0957	1	FEVDQLQGLRNSVRMELQD	74.9894
160	sp|P35625|TIMP3_HUMAN	86	95	2	ASESLCGLKL	A-SES-L-CG-L-K-L	63.0957	0	TIMP3	lost! -> Dseslcglkl	-63.0957	1	YIHTEASESLCGLKLEVNK	68.1292
161	sp|P36551|HEM6_HUMAN	148	157	2	MKTKMELLIL	M-KTK-M-EL-L-I-L	63.0957	0	CPOX	lost! -> mktkmelliQ	-63.0957	1	RRPGDMKTKMELLILETQA	71.9686
162	sp|P55265|DSRAD_HUMAN	287	296	3	LEDPLEFLDM	L-EDP-L-EF-L-D-M	63.0957	0	ADAR	lost! -> ledpPefldm	-63.0957	1	NSTSALEDPLEFLDMAEIK	71.9686
163	sp|Q12769|NU160_HUMAN	792	801	2	LESNLQHLSV	L-ESN-L-QH-L-S-V	63.0957	0	NUP160	lost! -> lesnlqhlPv	-63.0957	1	VPLDTLESNLQHLSVLELT	71.9686
164	sp|Q14393-2|GAS6_HUMAN	601	610	1	AAQLQERLAV	A-AQ-L-QER-L-A-V	63.0957	0	GAS6	lost! -> Taqlqerlav	-63.0957	1	QSEVSAAQLQERLAVLERH	70.1704
165	sp|Q14994-2|NR1I3_HUMAN	281	290	1	IDQLQEEMAL	I-DQ-L-QEE-M-A-L	63.0957	0	NR1I3	lost! -> Tdqlqeemal	-63.0957	1	TQRDEIDQLQEEMALTLQS	73.5642
166	sp|Q15147|PLCB4_HUMAN	302	311	1	APVFLDRLEL	A-PVF-L-DR-L-E-L	63.0957	0	PLCB4	lost! -> Tpvfldrlel	-63.0957	1	MSDENAPVFLDRLELYQEM	63.0957
167	sp|Q15165|PON2_HUMAN	263	272	2	LDTLVDNLSI	L-DTL-V-DN-L-S-I	63.0957	0	PON2	lost! -> ldtlvdnlsT	-63.0957	1	LKVLELDTLVDNLSIDPSS	68.1292
168	sp|Q15555|MARE2_HUMAN	247	256	1	LNEQVHSLKL	L-NEQ-V-HS-L-K-L	63.0957	0	MAPRE2	lost! -> lneqvhslkR	-63.0957	1	TQVIQLNEQVHSLKLALEG	71.9686
169	sp|Q3SYG4|PTHB1_HUMAN	65	74	2	AEDLLLEVDL	A-EDL-L-LE-V-D-L	63.0957	0	BBS9	lost! -> aedllleEdl	-63.0957	1	GDGAQAEDLLLEVDLRDPV	70.1704
170	sp|Q5SYC1|CLVS2_HUMAN	175	184	1	LTPSMLRLAI	L-TPS-M-LR-L-A-I	63.0957	0	CLVS2	lost! -> ltpsKlrlai	-63.0957	1	KQASKLTPSMLRLAIEGLQ	74.9894
171	sp|Q5VUJ6|LRCH2_HUMAN	198	207	2	IGKLKDLMEL	I-GK-L-KDL-M-E-L	63.0957	0	LRCH2	lost! -> igklkdlRel	-63.0957	1	SIPEEIGKLKDLMELDISC	70.1704
172	sp|Q5VXH5|PRAM7_HUMAN	78	87	1	LKSVLEGVDV	L-KSV-L-EG-V-D-V	63.0957	0	PRAMEF7	lost! -> lksvlegGdv	-63.0957	1	PHLESLKSVLEGVDVLLTQ	74.9894
173	sp|Q5XKE5|K2C79_HUMAN	404	413	1	AQKKLGDLDV	A-QKK-L-GD-L-D-V	63.0957	0	KRT79	lost! -> Dqkklgdldv	-63.0957	1	LALKDAQKKLGDLDVALHQ	63.0957
174	sp|Q693B1|KCD11_HUMAN	134	143	1	LGALRARFGV	L-GA-L-RAR-F-G-V	63.0957	0	KCTD11	lost! -> Pgalrarfgv	-63.0957	1	TDSECLGALRARFGVASGD	64.9382
175	sp|Q6UWY0|ARSK_HUMAN	293	302	3	IILALHQLDL	I-ILA-L-HQ-L-D-L	63.0957	0	ARSK	lost! -> iilalhqldR	-63.0957	1	AMLGEIILALHQLDLLQKT	70.1704
176	sp|Q6ZNG2|DBX2_HUMAN	314	323	2	ANSLQGALYL	A-NS-L-QGA-L-Y-L	63.0957	0	DBX2	lost! -> Enslqgalyl	-63.0957	1	APPPEANSLQGALYLCSEE	63.0957
177	sp|Q70CQ4|UBP31_HUMAN	812	821	1	LASLSESVEM	L-AS-L-SES-V-E-M	63.0957	0	USP31	lost! -> laslsesveK	-63.0957	1	SRRTSLASLSESVEMTGER	71.9686
178	sp|Q86UT6|NLRX1_HUMAN	766	775	1	ACKDLRDLLL	A-CKD-L-RD-L-L-L	63.0957	0	NLRX1	lost! -> ackdPrdlll	-63.0957	1	SLGPEACKDLRDLLLHDQC	61.054
179	sp|Q8N122|RPTOR_HUMAN	663	672	2	LVVALSHLVV	L-VVA-L-SH-L-V-V	63.0957	0	RPTOR	lost! -> lvvaPshlvv	-63.0957	1	MVRKELVVALSHLVVQYES	61.054
180	sp|Q8N4U5|T11L2_HUMAN	363	372	3	LASRLTRISA	L-ASR-L-TR-I-S-A	63.0957	0	TCP11L2	lost! -> lasrltrisG	-63.0957	1	GGLPELASRLTRISAVLLE	68.1292
181	sp|Q8NB16|MLKL_HUMAN	158	167	1	IEASLRRLEI	I-EAS-L-RR-L-E-I	63.0957	0	MLKL	lost! -> ieasPrrlei	-63.0957	1	RDNEKIEASLRRLEINMKE	64.9382
182	sp|Q8NCX0|CC150_HUMAN	417	426	1	LQAHLDHLIL	L-QAH-L-DH-L-I-L	63.0957	0	CCDC150	lost! -> lqahldhliR	-63.0957	1	NEKTQLQAHLDHLILEHNQ	63.0957
183	sp|Q8TBC5|ZSC18_HUMAN	91	100	1	LLVLEQFLGI	L-LV-L-EQF-L-G-I	63.0957	0	ZSCAN18	lost! -> llvPeqflgi	-63.0957	1	EQMLELLVLEQFLGILPDK	71.9686
184	sp|Q8TDN1|KCNG4_HUMAN	500	509	2	LMNDVNDLIL	L-MND-V-ND-L-I-L	63.0957	0	KCNG4	lost! -> lmndvndRil	-63.0957	1	ASEHELMNDVNDLILEGPA	68.1292
185	sp|Q96PE3|INP4A_HUMAN	441	450	1	ATGLERTLAI	A-TG-L-ERT-L-A-I	63.0957	0	INPP4A	lost! -> atgRertlai	-63.0957	1	AKDRSATGLERTLAILADK	71.9686
186	sp|Q96QV6|H2A1A_HUMAN	94	103	1	LNKLLGGVTI	L-NKL-L-GG-V-T-I	63.0957	0	HIST1H2AA	lost! -> Pnkllggvti	-63.0957	1	RNDEELNKLLGGVTIAQGG	71.9686
187	sp|Q96SN8|CK5P2_HUMAN	1533	1542	1	LSRVQEEVKL	L-SR-V-QEE-V-K-L	63.0957	0	CDK5RAP2	lost! -> Psrvqeevkl	-63.0957	1	CSGQELSRVQEEVKLRQQL	73.5642
188	sp|Q96TA1|NIBL1_HUMAN	319	328	2	LASKIRAFIL	L-ASK-I-RA-F-I-L	63.0957	0	FAM129B	lost! -> laskiPafil	-63.0957	1	TSKEHLASKIRAFILPKAE	64.9382
189	sp|Q99471|PFD5_HUMAN	29	38	1	LSTSIAQLKV	L-STS-I-AQ-L-K-V	63.0957	0	PFDN5	lost! -> lstsiaqRkv	-63.0957	1	QEVEFLSTSIAQLKVVQTK	61.054
190	sp|Q99944|EGFL8_HUMAN	262	271	2	IESLSDQVLL	I-ES-L-SDQ-V-L-L	63.0957	0	EGFL8	lost! -> ieslsdqvlQ	-63.0957	1	GRGDRIESLSDQVLLLEER	73.5642
191	sp|Q9BRK5-6|CAB45_HUMAN	180	189	1	AIRLNEELKV	A-IR-L-NEE-L-K-V	63.0957	0	SDF4	lost! -> Tirlneelkv	-63.0957	1	KEVADAIRLNEELKVDEET	71.9686
192	sp|Q9BTM1|H2AJ_HUMAN	94	103	1	LNKLLGKVTI	L-NKL-L-GK-V-T-I	63.0957	0	H2AFJ	lost! -> lnklPgkvti	-63.0957	1	RNDEELNKLLGKVTIAQGG	71.9686
193	sp|Q9BZW7|TSG10_HUMAN	284	293	1	IASLGESLAM	I-AS-L-GES-L-A-M	63.0957	0	TSGA10	lost! -> Saslgeslam	-63.0957	1	KKSENIASLGESLAMKEKT	71.9686
194	sp|Q9GZM8|NDEL1_HUMAN	174	183	1	ARDLRQELAV	A-RD-L-RQE-L-A-V	63.0957	0	NDEL1	lost! -> Prdlrqelav	-63.0957	1	RLKDEARDLRQELAVRERQ	74.9894
195	sp|Q9H9A6|LRC40_HUMAN	285	294	3	LKHLNSILVL	L-KH-L-NSI-L-V-L	63.0957	0	LRRC40	lost! -> Rkhlnsilvl	-63.0957	1	LEAEHLKHLNSILVLDLRD	64.9382
196	sp|Q9HCE9|ANO8_HUMAN	466	475	2	LKEMLATLLI	L-KEM-L-AT-L-L-I	63.0957	0	ANO8	lost! -> lkemlatlPi	-63.0957	1	KDMERLKEMLATLLITRQF	73.5642
197	sp|Q9NR45|SIAS_HUMAN	259	268	2	LAELVRSVRL	L-AEL-V-RS-V-R-L	63.0957	0	NANS	lost! -> laelvrsvrP	-63.0957	1	LEPGELAELVRSVRLVERA	58.7802
198	sp|Q9NRM6|I17RB_HUMAN	41	50	1	IPGDLRDLRV	I-PGD-L-RD-L-R-V	63.0957	0	IL17RB	lost! -> ipgdSrdlrv	-63.0957	1	LQHDLIPGDLRDLRVEPVT	70.1704
199	sp|Q9UMZ2|SYNRG_HUMAN	1055	1064	1	IKSELATFDL	I-KSE-L-AT-F-D-L	63.0957	0	SYNRG	lost! -> ikseQatfdl	-63.0957	1	SSEEMIKSELATFDLSVQG	63.0957
200	sp|Q9UNQ0|ABCG2_HUMAN	161	170	1	INRVIQELGL	I-NRV-I-QE-L-G-L	63.0957	0	ABCG2	lost! -> Snrviqelgl	-63.0957	1	EKNERINRVIQELGLDKVA	70.1704
201	sp|Q9UPS8-3|ANR26_HUMAN	917	926	1	LQEEIAMLRL	L-QEE-I-AM-L-R-L	63.0957	0	ANKRD26	lost! -> lqeeiamRrl	-63.0957	1	HKNSMLQEEIAMLRLEIDT	63.0957
202	sp|Q9UPS8-3|ANR26_HUMAN	1580	1589	1	LAEVNTKLLV	L-AE-V-NTK-L-L-V	63.0957	0	ANKRD26	lost! -> laevntkHlv	-63.0957	1	KTNERLAEVNTKLLVEKQQ	74.9894
203	sp|Q9Y243|AKT3_HUMAN	373	382	1	AKSLLSGLLI	A-KSL-L-SG-L-L-I	63.0957	0	AKT3	lost! -> Gksllsglli	-63.0957	1	TLSSDAKSLLSGLLIKDPN	71.9686
204	sp|Q9Y4C0-3|NRX3A_HUMAN	764	773	2	APGLGDFLQL	A-PG-L-GDF-L-Q-L	63.0957	0	NRXN3	lost! -> Gpglgdflql	-63.0957	1	VRIDSAPGLGDFLQLHIEQ	64.9382
205	sp|Q9Y4J8-6|DTNA_HUMAN	134	143	2	ILQEIQRLRL	I-LQE-I-QR-L-R-L	63.0957	0	DTNA	lost! -> ilqeiqrRrl	-63.0957	1	NKNREILQEIQRLRLEHEQ	73.5642
206	sp|P25054|APC_HUMAN	1654	1662	1	ATSLSDLTI	A-TS-L-SD-L-T-I	59.9484	46.4159	APC	lost! -> atslsdPti	-59.9484	2	INFSTATSLSDLTIESPP	68.1292
207	sp|Q8TDJ6|DMXL2_HUMAN	1583	1591	1	LPPLYRVQL	L-PP-L-YR-V-Q-L	59.9484	46.4159	DMXL2	lost! -> Qpplyrvql	-59.9484	2	CLLTSLPPLYRVQLLHQG	58.7802
208	sp|Q6UWB1|I27RA_HUMAN	306	314	3	WEPLTNLSL	W-EP-L-TN-L-S-L	59.9484	0	IL27RA	lost! -> wepltnHsl	-59.9484	2	VNATSWEPLTNLSLVCLD	68.1292
209	sp|Q92736|RYR2_HUMAN	1622	1630	1	LDPLQFMSL	L-DP-L-QF-M-S-L	59.9484	46.4159	RYR2	lost! -> ldpRqfmsl	-59.9484	1	WLVQCLDPLQFMSLHIPE	54.117
210	sp|Q7L985|LIGO2_HUMAN	152	160	1	LHNLKSLEV	L-HN-L-KS-L-E-V	59.9484	10	LINGO2	lost! -> lhnPkslev	-59.9484	1	YMFQDLHNLKSLEVGDND	73.5642
211	sp|O43707|ACTN4_HUMAN	523	531	1	LEAIDQLHL	L-EA-I-DQ-L-H-L	59.9484	0	ACTN4	lost! -> leaidqPhl	-59.9484	1	KTEKQLEAIDQLHLEYAK	65.7933
212	sp|O75607|NPM3_HUMAN	108	116	1	MLSLDDFQL	M-LS-L-DD-F-Q-L	59.9484	0	NPM3	lost! -> mlslddCql	-59.9484	1	LSCQPMLSLDDFQLQPPV	68.1292
213	sp|P51828|ADCY7_HUMAN	841	849	1	MENVNRLLL	M-EN-V-NR-L-L-L	59.9484	0	ADCY7	lost! -> Tenvnrlll	-59.9484	1	EEFETMENVNRLLLENVL	68.1292
214	sp|Q08462|ADCY2_HUMAN	848	856	1	MENLNRVLL	M-EN-L-NR-V-L-L	59.9484	0	ADCY2	lost! -> Tenlnrvll	-59.9484	1	EEIETMENLNRVLLENVL	68.1292
215	sp|Q14160|SCRIB_HUMAN	262	270	2	IGQLKQLSI	I-GQ-L-KQ-L-S-I	59.9484	0	SCRIB	lost! -> igqRkqlsi	-59.9484	1	RLPDGIGQLKQLSILKVD	73.5642
216	sp|Q14392|LRC32_HUMAN	148	156	1	APSLHTLSL	A-PS-L-HT-L-S-L	59.9484	0	LRRC32	lost! -> Tpslhtlsl	-59.9484	1	RLLGEAPSLHTLSLAENS	68.1292
217	sp|Q1A5X6|IQCJ_HUMAN	150	158	1	IERLGFLTL	I-ER-L-GF-L-T-L	59.9484	0	IQCJ	lost! -> Terlgfltl	-59.9484	1	LKEPQIERLGFLTLQ	65.7933
218	sp|Q7Z6B7|SRGP1_HUMAN	1009	1017	1	LSPLHNVAL	L-SP-L-HN-V-A-L	59.9484	0	SRGAP1	lost! -> lsplhnvaP	-59.9484	1	TSTESLSPLHNVALRSSE	73.5642
219	sp|Q96MH7|CE034_HUMAN	566	574	1	LEKIQKFNL	L-EK-I-QK-F-N-L	59.9484	0	C5orf34	lost! -> Rekiqkfnl	-59.9484	1	SVASELEKIQKFNLLLEN	71.9686
220	sp|Q96NI6|LRFN5_HUMAN	122	130	1	LSNLHHLIL	L-SN-L-HH-L-I-L	59.9484	0	LRFN5	lost! -> lsnlhhliQ	-59.9484	1	DMFSGLSNLHHLILNNNQ	73.5642
221	sp|Q96RT1|LAP2_HUMAN	275	283	1	LKNITTLKI	L-KN-I-TT-L-K-I	59.9484	0	ERBB2IP	lost! -> lknTttlki	-59.9484	1	ETIGSLKNITTLKIDENQ	71.9686
222	sp|Q9NQX4|MYO5C_HUMAN	1372	1380	1	AKLIQNLIL	A-KL-I-QN-L-I-L	59.9484	0	MYO5C	lost! -> akliqnPil	-59.9484	1	KREDEAKLIQNLILDLKP	68.1292
223	sp|Q9Y256|FACE2_HUMAN	101	109	1	LLTLMGFRL	L-LT-L-MG-F-R-L	59.9484	0	RCE1	lost! -> lltPmgfrl	-59.9484	1	QPGTSLLTLMGFRLEGIF	65.7933
224	sp|O15229|KMO_HUMAN	264	274	2	AIPLIGEKLLV	A-IPL-I-GEK-L-L-V	53.367	2.15443	KMO	lost! -> aipligekPlv	-53.367	2	KYFPDAIPLIGEKLLVQDFF	61.054
225	sp|P22681|CBL_HUMAN	328	338	2	LIDGFREGFYL	L-IDG-F-REG-F-Y-L	53.367	0	CBL	lost! -> lidgfregfyS	-53.367	2	PLFQALIDGFREGFYLFPDG	56.2341
226	sp|Q6NUI1|C144L_HUMAN	68	78	2	ALDQLQHDVRL	A-LDQ-L-QHD-V-R-L	53.367	0	CCDC144NL	lost! -> aldqPqhdvrl	-53.367	2	KHGEGALDQLQHDVRLEDLG	63.0957
227	sp|Q6UW60|PCSK4_HUMAN	107	117	1	LQRRVKRSVVV	L-QRR-V-KRS-V-V-V	53.367	0	PCSK4	lost! -> lqrrGkrsvvv	-53.367	2	FQQQTLQRRVKRSVVVPTDP	64.9382
228	sp|Q8N9H8|MUT7_HUMAN	152	162	4	FREAATLGATL	F-REA-A-TLG-A-T-L	53.367	0	EXD3	lost! -> freaatlgTtl	-53.367	2	HHEGRFREAATLGATLKLQS	82.5404
229	sp|Q8NCM2|KCNH5_HUMAN	484	494	3	MLNNVRDFLKL	M-LNN-V-RDF-L-K-L	53.367	0	KCNH5	lost! -> mlnnvrdfQkl	-53.367	2	NRYHEMLNNVRDFLKLYQVP	51.7947
230	sp|Q9NS39|RED2_HUMAN	332	342	4	AQAALQELFDI	A-QAA-L-QEL-F-D-I	53.367	100	ADARB2	lost! -> Tqaalqelfdi	-53.367	1	ARGQAAQAALQELFDIQMPG	61.054
231	sp|P02549|SPTA1_HUMAN	136	146	5	LRHLWDLLLEL	L-RHL-W-DLL-L-E-L	53.367	68.1292	SPTA1	lost! -> lrhlwdPllel	-53.367	1	AHIEELRHLWDLLLELTLEK	56.2341
232	sp|P21817|RYR1_HUMAN	126	136	3	MTDKLAFDVGL	M-TDK-L-AFD-V-G-L	53.367	46.4159	RYR1	lost! -> mtdklafdvgR	-53.367	1	TTSRSMTDKLAFDVGLQEDA	63.0957
233	sp|Q96N46|TTC14_HUMAN	425	435	1	LHKYMQKSLEL	L-HKY-M-QKS-L-E-L	53.367	46.4159	TTC14	lost! -> lhkymqksSel	-53.367	1	DALQKLHKYMQKSLELREKQ	66.6085
234	sp|P48506|GSH1_HUMAN	593	603	1	ITDEMNYSLIL	I-TDE-M-NYS-L-I-L	53.367	21.5443	GCLC	lost! -> Ttdemnyslil	-53.367	1	KQDSVITDEMNYSLILKCNQ	58.1709
235	sp|Q2TAC6|KIF19_HUMAN	625	635	2	VPQRLEELYEV	V-PQR-L-EEL-Y-E-V	53.367	21.5443	KIF19	lost! -> vpqrleelHev	-53.367	1	DYNLAVPQRLEELYEVYLRE	58.7802
236	sp|Q96PP9|GBP4_HUMAN	475	485	1	LQNFLQSQVVV	L-QNF-L-QSQ-V-V-V	53.367	21.5443	GBP4	lost! -> lqnflqsqGvv	-53.367	1	KANEVLQNFLQSQVVVEESI	63.0957
237	sp|Q8TD57|DYH3_HUMAN	209	219	1	LDVMLQQEMEM	L-DVM-L-QQE-M-E-M	53.367	3.16228	DNAH3	lost! -> Rdvmlqqemem	-53.367	1	SPEQQLDVMLQQEMEMESKE	66.6085
238	sp|A6NI56|CC154_HUMAN	383	393	1	ARQEMHGELVL	A-RQE-M-HGE-L-V-L	53.367	0	CCDC154	lost! -> arqemhgelvR	-53.367	1	LAGELARQEMHGELVLLREK	64.9382
239	sp|O15438|MRP3_HUMAN	1010	1020	28	LRLGVYAALGI	L-RLG-V-YAA-L-G-I	53.367	0	ABCC3	lost! -> lrlgvyaaSgi	-53.367	1	QNNTSLRLGVYAALGILQGF	61.054
240	sp|O75787|RENR_HUMAN	179	189	2	VDLLFLSELQV	V-DLL-F-LSE-L-Q-V	53.367	0	ATP6AP2	lost! -> vdllfPselqv	-53.367	1	SRNNEVDLLFLSELQVLHDI	58.7802
241	sp|P04114|APOB_HUMAN	3473	3483	2	AKGAVDHKLSL	A-KGA-V-DHK-L-S-L	53.367	0	APOB	lost! -> Tkgavdhklsl	-53.367	1	MLYSTAKGAVDHKLSLESLT	61.054
242	sp|P13631|RARG_HUMAN	216	226	1	ADHRVQLDLGL	A-DHR-V-QLD-L-G-L	53.367	0	RARG	lost! -> adhrvqldlgR	-53.367	1	TTNSSADHRVQLDLGLWDKF	54.117
243	sp|P37837|TALDO_HUMAN	80	90	5	IKNAIDKLFVL	I-KNA-I-DKL-F-V-L	53.367	0	TALDO1	lost! -> Nknaidklfvl	-53.367	1	SQEDQIKNAIDKLFVLFGAE	58.1709
244	sp|P49662|CASP4_HUMAN	165	175	6	LLEGLDYSVDV	L-LEG-L-DYS-V-D-V	53.367	0	CASP4	lost! -> llegPdysvdv	-53.367	1	TGMKELLEGLDYSVDVEENL	61.054
245	sp|P50749|RASF2_HUMAN	204	214	5	VLKLLLNKFKI	V-LKL-L-LNK-F-K-I	53.367	0	RASSF2	lost! -> vlklllnkCki	-53.367	1	MTTPQVLKLLLNKFKIENSA	70.1704
246	sp|P51812|KS6A3_HUMAN	277	287	2	MTMILKAKLGM	M-TMI-L-KAK-L-G-M	53.367	0	RPS6KA3	lost! -> mtmilkakPgm	-53.367	1	DRKETMTMILKAKLGMPQFL	63.0957
247	sp|P53677|AP3M2_HUMAN	354	364	2	LKGTMSLQAGA	L-KGT-M-SLQ-A-G-A	53.367	0	AP3M2	lost! -> lkgtTslqaga	-53.367	1	QKLPSLKGTMSLQAGASKPD	83.7678
248	sp|P54687|BCAT1_HUMAN	137	147	2	LLECIQQLVKL	L-LEC-I-QQL-V-K-L	53.367	0	BCAT1	lost! -> llecTqqlvkl	-53.367	1	FDKEELLECIQQLVKLDQEW	64.9382
249	sp|P55160|NCKPL_HUMAN	400	410	2	ADSSIAELLFL	A-DSS-I-AEL-L-F-L	53.367	0	NCKAP1L	lost! -> adssTaellfl	-53.367	1	TPEDYADSSIAELLFLLEGI	54.117
250	sp|P78562|PHEX_HUMAN	62	72	3	AAAAILSKVNL	A-AAA-I-LSK-V-N-L	53.367	0	PHEX	lost! -> aaaailskvnR	-53.367	1	PECIEAAAAILSKVNLSVDP	73.5642
251	sp|Q13349|ITAD_HUMAN	668	678	2	IQSSVRFDLAL	I-QSS-V-RFD-L-A-L	53.367	0	ITGAD	lost! -> Nqssvrfdlal	-53.367	1	DQLGDIQSSVRFDLALDPGR	58.7802
252	sp|Q13402|MYO7A_HUMAN	318	328	4	ISKLLAAILHL	I-SKL-L-AAI-L-H-L	53.367	0	MYO7A	lost! -> isklPaailhl	-53.367	1	TENWEISKLLAAILHLGNLQ	64.9382
253	sp|Q14764|MVP_HUMAN	316	326	2	LEQGIQDVYVL	L-EQG-I-QDV-Y-V-L	53.367	0	MVP	lost! -> leqgSqdvyvl	-53.367	1	QPGEQLEQGIQDVYVLSEQQ	56.2341
254	sp|Q5H8C1|FREM1_HUMAN	1166	1176	3	LDSSIISAVDL	L-DSS-I-ISA-V-D-L	53.367	0	FREM1	lost! -> Rdssiisavdl	-53.367	1	GQMKELDSSIISAVDLDIPQ	64.9382
255	sp|Q68DN1|CB016_HUMAN	1075	1085	4	AKTDFSEQFQL	A-KTD-F-SEQ-F-Q-L	53.367	0	C2orf16	lost! -> Sktdfseqfql	-53.367	1	NYLSQAKTDFSEQFQLLEDL	64.9382
256	sp|Q6ZRS4|CC129_HUMAN	935	945	4	IREGILLQLEV	I-REG-I-LLQ-L-E-V	53.367	0	CCDC129	lost! -> iregTllqlev	-53.367	1	DRAQQIREGILLQLEVLTAE	66.6085
257	sp|Q70IA6-3|MOB2_HUMAN	19	29	1	LQSGLCCKMVL	L-QSG-L-CCK-M-V-L	53.367	0	MOB2	lost! -> Pqsglcckmvl	-53.367	1	RPGQSLQSGLCCKMVLQAVS	61.054
258	sp|Q7L8C5|SYT13_HUMAN	122	132	1	LKRQVTEELFI	L-KRQ-V-TEE-L-F-I	53.367	0	SYT13	lost! -> lkrqvteeQfi	-53.367	1	PNDSRLKRQVTEELFILPQN	64.9382
259	sp|Q86X67|NUD13_HUMAN	242	252	2	IRREVAEEVGL	I-RRE-V-AEE-V-G-L	53.367	0	NUDT13	lost! -> irrevaeeGgl	-53.367	1	SVEETIRREVAEEVGLEVES	64.9382
260	sp|Q8IZD0-2|SAM14_HUMAN	6	16	3	LREPVDEVFDL	L-REP-V-DEV-F-D-L	53.367	0	SAMD14	lost! -> Prepvdevfdl	-53.367	1	MASSKLREPVDEVFDLDLAV	61.054
261	sp|Q8N7C7|RN148_HUMAN	19	29	5	LRLSIFLLLSF	L-RLS-I-FLL-L-S-F	53.367	0	RNF148	lost! -> lrlsifllHsf	-53.367	1	VSSGLLRLSIFLLLSFPDSN	64.9382
262	sp|Q8NBP0|TTC13_HUMAN	370	380	2	ALKNFKRCLQL	A-LKN-F-KRC-L-Q-L	53.367	0	TTC13	lost! -> alknfkPclql	-53.367	1	GSLQEALKNFKRCLQLEPYN	61.054
263	sp|Q8NEE8|TTC16_HUMAN	493	503	3	LSTQIAHLARL	L-STQ-I-AHL-A-R-L	53.367	0	TTC16	lost! -> lstqiaPlarl	-53.367	1	SVEEVLSTQIAHLARLQLEQ	68.1292
264	sp|Q8NG77|O2T12_HUMAN	299	309	1	LKRWLGTCVNL	L-KRW-L-GTC-V-N-L	53.367	0	OR2T12	lost! -> lkrwPgtcvnl	-53.367	1	EVKEALKRWLGTCVNLKHQQ	58.1709
265	sp|Q8TDW0|LRC8C_HUMAN	525	535	1	LSHDISRNVTL	L-SHD-I-SRN-V-T-L	53.367	0	LRRC8C	lost! -> Rshdisrnvtl	-53.367	1	YLVGSLSHDISRNVTLESLR	58.7802
266	sp|Q8WX94-2|NALP7_HUMAN	620	630	6	LSLQVAKGVFL	L-SLQ-V-AKG-V-F-L	53.367	0	NLRP7	lost! -> lslqvakgvfR	-53.367	1	QDLQKLSLQVAKGVFLENYM	61.054
267	sp|Q8WXG9|GPR98_HUMAN	1959	1969	2	LGAHINATLTV	L-GAH-I-NAT-L-T-V	53.367	0	GPR98	lost! -> lgahinatStv	-53.367	1	VSSGSLGAHINATLTVLASD	64.9382
268	sp|Q96CS2|HAUS1_HUMAN	265	275	3	IEAELTRRVDM	I-EAE-L-TRR-V-D-M	53.367	0	HAUS1	lost! -> ieaeltrrvdR	-53.367	1	RELDSIEAELTRRVDMMEL	54.117
269	sp|Q96JC9|EAF1_HUMAN	173	183	2	IKRELRAEVDI	I-KRE-L-RAE-V-D-I	53.367	0	EAF1	lost! -> ikrelraevdS	-53.367	1	PQLDDIKRELRAEVDIIEQM	64.9382
270	sp|Q96JT2|S45A3_HUMAN	16	26	14	AQLLLVNLLTF	A-QLL-L-VNL-L-T-F	53.367	0	SLC45A3	lost! -> aqlllvnlQtf	-53.367	1	LRHRKAQLLLVNLLTFGLEV	83.7678
271	sp|Q96KP1|EXOC2_HUMAN	899	909	3	LLNKFKSSMHL	L-LNK-F-KSS-M-H-L	53.367	0	EXOC2	lost! -> llnkfkssmhS	-53.367	1	KLLEELLNKFKSSMHLQLTC	61.054
272	sp|Q96LA6|FCRL1_HUMAN	399	409	1	LGTHMEDKVSL	L-GTH-M-EDK-V-S-L	53.367	0	FCRL1	lost! -> Pgthmedkvsl	-53.367	1	VAAETLGTHMEDKVSLDIYS	61.054
273	sp|Q96MA6|KAD8_HUMAN	88	98	2	LENLILNEFSY	L-ENL-I-LNE-F-S-Y	53.367	0	AK8	lost! -> lenlilneCsy	-53.367	1	SSLLTLENLILNEFSYTATE	100
274	sp|Q96P56-2|CTSR2_HUMAN	283	293	10	LPNSLVTVFIL	L-PNS-L-VTV-F-I-L	53.367	0	CATSPER2	lost! -> Ppnslvtvfil	-53.367	1	VFFSDLPNSLVTVFILFTLD	58.1709
275	sp|Q96PP4|TSG13_HUMAN	116	126	1	ASKYFSKELLL	A-SKY-F-SKE-L-L-L	53.367	0	TSGA13	lost! -> askyfPkelll	-53.367	1	QDKESASKYFSKELLLKVME	58.1709
276	sp|Q9H0C1|ZMY12_HUMAN	284	294	4	AIRILTSILNI	A-IRI-L-TSI-L-N-I	53.367	0	ZMYND12	lost! -> airiltsilnN	-53.367	1	AQEAEAIRILTSILNIREST	61.054
277	sp|Q9H7M6|ZSWM4_HUMAN	96	106	1	ARVPFTRGLHL	A-RVP-F-TRG-L-H-L	53.367	0	ZSWIM4	lost! -> Srvpftrglhl	-53.367	1	EGEHDARVPFTRGLHLLQSG	61.054
278	sp|Q9HCE0|EPG5_HUMAN	2439	2449	2	LTESVIRILLL	L-TES-V-IRI-L-L-L	53.367	0	EPG5	lost! -> ltesviPilll	-53.367	1	QNDSVLTESVIRILLLVQSR	63.0957
279	sp|Q9NS40|KCNH7_HUMAN	1049	1059	1	MTTDIQTILQL	M-TTD-I-QTI-L-Q-L	53.367	0	KCNH7	lost! -> mttdiqPilql	-53.367	1	RLESQMTTDIQTILQLLQKQ	66.6085
280	sp|Q9NS62|THSD1_HUMAN	236	246	3	LAQKFGYKLVM	L-AQK-F-GYK-L-V-M	53.367	0	THSD1	lost! -> laqkSgyklvm	-53.367	1	TGPIDLAQKFGYKLVMVPEL	54.117
281	sp|Q9NSB2|KRT84_HUMAN	298	308	3	LKTLYMEEIQL	L-KTL-Y-MEE-I-Q-L	53.367	0	KRT84	lost! -> lktlCmeeiql	-53.367	1	QEIDFLKTLYMEEIQLLQSH	54.117
282	sp|Q9P2F8|SI1L2_HUMAN	630	640	4	AGPAFEEFLDL	A-GPA-F-EEF-L-D-L	53.367	0	SIPA1L2	lost! -> agpafeefldR	-53.367	1	YNNETAGPAFEEFLDLLGQR	64.9382
283	sp|Q9UK32|KS6A6_HUMAN	282	292	5	MNMILKAKLGM	M-NMI-L-KAK-L-G-M	53.367	0	RPS6KA6	lost! -> mnmilkakHgm	-53.367	1	DRNETMNMILKAKLGMPQFL	63.0957
284	sp|Q9UKK3|PARP4_HUMAN	237	247	2	ATQLASEQLQA	A-TQL-A-SEQ-L-Q-A	53.367	0	PARP4	lost! -> atqlaseqlqT	-53.367	1	HFTPEATQLASEQLQALLLE	83.7678
285	sp|Q9ULT0|TTC7A_HUMAN	551	561	2	AMEQLQEALKV	A-MEQ-L-QEA-L-K-V	53.367	0	TTC7A	lost! -> ameqlqeaPkv	-53.367	1	RQISSAMEQLQEALKVRKDD	66.6085
286	sp|Q9Y672|ALG6_HUMAN	187	197	6	LLGSLAFCLAI	L-LGS-L-AFC-L-A-I	53.367	0	ALG6	lost! -> llgslafclaK	-53.367	1	SCDCDLLGSLAFCLAINYKQ	56.2341
287	sp|Q14697|GANAB_HUMAN	94	103	1	LQKNMTRFRI	L-QKN-M-TR-F-R-I	50.1187	100	GANAB	lost! -> lqknmtrfrT	-50.1187	2	LELQGLQKNMTRFRIDELE	64.9382
288	sp|P78424|PO6F2_HUMAN	472	481	5	AAGEVDGVNL	A-AGE-V-DG-V-N-L	50.1187	68.1292	POU6F2	lost! -> aagevdgvnR	-50.1187	2	SNPQTAAGEVDGVNLEEIR	61.054
289	sp|O95479|G6PE_HUMAN	333	342	3	LTPTFAAVLV	L-TPT-F-AA-V-L-V	50.1187	0	H6PD	lost! -> ltptfaaGlv	-50.1187	2	DSFHSLTPTFAAVLVHIDN	51.7947
290	sp|P55107|BMP3B_HUMAN	444	453	2	VPDKMNSLGV	V-PDK-M-NS-L-G-V	50.1187	0	GDF10	lost! -> vpdkKnslgv	-50.1187	2	PEPCCVPDKMNSLGVLFLD	56.2341
291	sp|P60842|IF4A1_HUMAN	263	272	1	LCDLYETLTI	L-CDL-Y-ET-L-T-I	50.1187	0	EIF4A1	lost! -> Rcdlyetlti	-50.1187	2	WKLDTLCDLYETLTITQAV	61.054
292	sp|Q6ZR62|ZCH16_HUMAN	20	29	2	AENLILRLQM	A-ENL-I-LR-L-Q-M	50.1187	0	ZCCHC16	lost! -> aenlilrPqm	-50.1187	2	PSFLQAENLILRLQMQHPT	56.2341
293	sp|Q92764|KRT35_HUMAN	313	322	3	IIELRRTVNA	I-IE-L-RRT-V-N-A	50.1187	0	KRT35	lost! -> iielrrtvnT	-50.1187	2	SCQAEIIELRRTVNALEIE	68.1292
294	sp|P21675|TAF1_HUMAN	1709	1718	1	ASVLYEDLLM	A-SVL-Y-ED-L-L-M	50.1187	100	TAF1	lost! -> asvlyedlPm	-50.1187	1	VQQPQASVLYEDLLMSEGE	63.0957
295	sp|Q9UHJ3|SMBT1_HUMAN	11	20	1	AGSGMEEVEL	A-GSG-M-EE-V-E-L	50.1187	100	SFMBT1	lost! -> agsgTeevel	-50.1187	1	QLDADAGSGMEEVELSWED	54.117
296	sp|Q9UL41|PNMA3_HUMAN	260	269	1	AGEKVSSFVL	A-GEK-V-SS-F-V-L	50.1187	100	PNMA3	lost! -> Tgekvssfvl	-50.1187	1	KAYQEAGEKVSSFVLRLEP	63.0957
297	sp|O60503|ADCY9_HUMAN	584	593	1	AEALLSGFEV	A-EAL-L-SG-F-E-V	50.1187	68.1292	ADCY9	lost! -> aeallsgSev	-50.1187	1	SRCSCAEALLSGFEVIDGS	51.7947
298	sp|P15924|DESP_HUMAN	1521	1530	1	ATETINKLKV	A-TET-I-NK-L-K-V	50.1187	68.1292	DSP	lost! -> atetinkPkv	-50.1187	1	KANSSATETINKLKVQEQE	64.9382
299	sp|P52954|LBX1_HUMAN	92	101	1	ASKTFKGLEV	A-SKT-F-KG-L-E-V	50.1187	68.1292	LBX1	lost! -> Tsktfkglev	-50.1187	1	ALEELASKTFKGLEVSVLQ	64.9382
300	sp|Q8IUA7|ABCA9_HUMAN	813	822	1	AKDIGSLVEL	A-KD-I-GSL-V-E-L	50.1187	68.1292	ABCA9	lost! -> akdigslveP	-50.1187	1	LQTDGAKDIGSLVELEQVL	61.054
301	sp|O94906|PRP6_HUMAN	246	255	1	ARNTLMDMRL	A-RNT-L-MD-M-R-L	50.1187	46.4159	PRPF6	lost! -> arntlmdTrl	-50.1187	1	RKIGQARNTLMDMRLSQVS	58.7802
302	sp|Q96PV6-2|LENG8_HUMAN	603	612	3	MKSIRQDLTV	M-KS-I-RQD-L-T-V	50.1187	46.4159	LENG8	lost! -> Rksirqdltv	-50.1187	1	FACEQMKSIRQDLTVQGIR	58.7802
303	sp|Q96ST3|SIN3A_HUMAN	126	135	2	ALSYLDQVKL	A-LSY-L-DQ-V-K-L	50.1187	46.4159	SIN3A	lost! -> alsyldqvkP	-50.1187	1	LKVEDALSYLDQVKLQFGS	58.7802
304	sp|Q14571|ITPR2_HUMAN	1185	1194	3	ILIRLSKLCV	I-LIR-L-SK-L-C-V	50.1187	31.6228	ITPR2	lost! -> ilirPsklcv	-50.1187	1	RIVKEILIRLSKLCVQNKK	68.1292
305	sp|Q14571|ITPR2_HUMAN	1400	1409	1	LLPLDDIVRV	L-LP-L-DDI-V-R-V	50.1187	31.6228	ITPR2	lost! -> Rlplddivrv	-50.1187	1	IKCNSLLPLDDIVRVVTHD	54.117
306	sp|P12882|MYH1_HUMAN	1425	1434	1	LQNEVEDLMI	L-QNE-V-ED-L-M-I	50.1187	14.678	MYH1	lost! -> lqnevedPmi	-50.1187	1	KTKQRLQNEVEDLMIDVER	63.0957
307	sp|Q9UPN3-5|MACF1_HUMAN	3183	3192	1	AQTLCDELSV	A-QT-L-CDE-L-S-V	50.1187	10	MACF1	lost! -> Dqtlcdelsv	-50.1187	1	HEVKEAQTLCDELSVLIGE	63.0957
308	sp|Q9H5L6|THAP9_HUMAN	303	312	2	MDFGLGKLDA	M-DFG-L-GK-L-D-A	50.1187	3.16228	THAP9	lost! -> mdfglgkRda	-50.1187	1	SLQGFMDFGLGKLDADETP	61.054
309	sp|A2IDD5|CCD78_HUMAN	325	334	2	AIFDIASLDL	A-IFD-I-AS-L-D-L	50.1187	0	CCDC78	lost! -> aifdiasSdl	-50.1187	1	PGNPQAIFDIASLDLEPLP	56.2341
310	sp|A2RUB1|CQ104_HUMAN	223	232	1	LHHGFTGLDL	L-HHG-F-TG-L-D-L	50.1187	0	C17orf104	lost! -> Rhhgftgldl	-50.1187	1	QKIDELHHGFTGLDLEEQW	63.0957
311	sp|O60641|AP180_HUMAN	489	498	2	AAPELDLFAM	A-APE-L-DL-F-A-M	50.1187	0	SNAP91	lost! -> aapeldPfam	-50.1187	1	EGSAEAAPELDLFAMKPPE	63.0957
312	sp|O60858|TRI13_HUMAN	200	209	3	ILSDFETMKL	I-LSD-F-ET-M-K-L	50.1187	0	TRIM13	lost! -> ilsdSetmkl	-50.1187	1	QKKNEILSDFETMKLAVMQ	63.0957
313	sp|O75626-2|PRDM1_HUMAN	551	560	2	LSNLKVHLRV	L-SN-L-KVH-L-R-V	50.1187	0	PRDM1	lost! -> lsnlkvhPrv	-50.1187	1	KTFGQLSNLKVHLRVHSGE	54.117
314	sp|O76009|KT33A_HUMAN	272	281	3	IIELRRTVNA	I-IE-L-RRT-V-N-A	50.1187	0	KRT33A	lost! -> iiePrrtvna	-50.1187	1	SYQAEIIELRRTVNALEIE	68.1292
315	sp|O76013|KRT36_HUMAN	309	318	3	IIELRRTVNA	I-IE-L-RRT-V-N-A	50.1187	0	KRT36	lost! -> iielrrtvnT	-50.1187	1	CCQTEIIELRRTVNALEIE	68.1292
316	sp|O95197-2|RTN3_HUMAN	442	451	1	LGSGVATVKV	L-GSG-V-AT-V-K-V	50.1187	0	RTN3	lost! -> lgsgGatvkv	-50.1187	1	EKCDSLGSGVATVKVVLPD	64.9382
317	sp|O95696|BRD1_HUMAN	457	466	1	LNRIANQVAI	L-NRI-A-NQ-V-A-I	50.1187	0	BRD1	lost! -> lnrianqvaT	-50.1187	1	IPPQRLNRIANQVAIQRKK	58.7802
318	sp|P00488|F13A_HUMAN	715	724	1	LRHVYGELDV	L-RHV-Y-GE-L-D-V	50.1187	0	F13A1	lost! -> Prhvygeldv	-50.1187	1	MSSDSLRHVYGELDVQIQR	54.117
319	sp|P04629|NTRK1_HUMAN	662	671	2	LVVKIGDFGM	L-VVK-I-GD-F-G-M	50.1187	0	NTRK1	lost! -> lvvkigdfgT	-50.1187	1	LVGQGLVVKIGDFGMSRDI	63.0957
320	sp|P05121|PAI1_HUMAN	119	128	1	AIFVQRDLKL	A-IF-V-QRD-L-K-L	50.1187	0	SERPINE1	lost! -> Sifvqrdlkl	-50.1187	1	ISTTDAIFVQRDLKLVQGF	58.7802
321	sp|P11274|BCR_HUMAN	1174	1183	3	ANLLTFLFLL	A-NL-L-TFL-F-L-L	50.1187	0	BCR	lost! -> anllPflfll	-50.1187	1	LSLPEANLLTFLFLLDHLK	56.2341
322	sp|P13667|PDIA4_HUMAN	458	467	2	YAGEVKDLGL	Y-AGE-V-KD-L-G-L	50.1187	0	PDIA4	lost! -> yageGkdlgl	-50.1187	1	ADEEDYAGEVKDLGLSESG	58.7802
323	sp|P21359|NF1_HUMAN	523	532	1	AELITGLVQL	A-EL-I-TGL-V-Q-L	50.1187	0	NF1	lost! -> aelStglvql	-50.1187	1	TQGSTAELITGLVQLVPQS	63.0957
324	sp|P27816|MAP4_HUMAN	493	502	1	APSTVKEVGL	A-PST-V-KE-V-G-L	50.1187	0	MAP4	lost! -> apstvkeGgl	-50.1187	1	PAKDVAPSTVKEVGLLKDM	63.0957
325	sp|P29320|EPHA3_HUMAN	648	657	1	ISVAIKTLKV	I-SVA-I-KT-L-K-V	50.1187	0	EPHA3	lost! -> isvaiktlkD	-50.1187	1	PSKKEISVAIKTLKVGYTE	54.117
326	sp|P35789|ZNF93_HUMAN	91	100	1	IKDSFQKVIL	I-KDS-F-QK-V-I-L	50.1187	0	ZNF93	lost! -> ikdsfqkviP	-50.1187	1	WPEQNIKDSFQKVILRRYE	56.2341
327	sp|P41214|EIF2D_HUMAN	211	220	1	LQGDMRHMTL	L-QGD-M-RH-M-T-L	50.1187	0	EIF2D	lost! -> lqgdmrhTtl	-50.1187	1	QMDSTLQGDMRHMTLEGEE	64.9382
328	sp|P55884|EIF3B_HUMAN	489	498	1	IPARVTLMQL	I-PAR-V-TL-M-Q-L	50.1187	0	EIF3B	lost! -> Tparvtlmql	-50.1187	1	PEDKDIPARVTLMQLPTRQ	63.0957
329	sp|P56975-4|NRG3_HUMAN	389	398	1	AKQIQEQLKV	A-KQ-I-QEQ-L-K-V	50.1187	0	NRG3	lost! -> akqiqeqPkv	-50.1187	1	KSKKQAKQIQEQLKVPQNG	58.7802
330	sp|Q12769|NU160_HUMAN	1031	1040	2	LDCLRQLVVV	L-DC-L-RQL-V-V-V	50.1187	0	NUP160	lost! -> ldclrPlvvv	-50.1187	1	DSSRQLDCLRQLVVVLCER	51.7947
331	sp|Q13796|SHRM2_HUMAN	232	241	3	AENILYTVGL	A-ENI-L-YT-V-G-L	50.1187	0	SHROOM2	lost! -> Tenilytvgl	-50.1187	1	ADTSSAENILYTVGLWEAP	51.7947
332	sp|Q14152|EIF3A_HUMAN	458	467	3	LVPFVDAFQL	L-VPF-V-DA-F-Q-L	50.1187	0	EIF3A	lost! -> lvpfvdaSql	-50.1187	1	SRLTSLVPFVDAFQLERAI	56.2341
333	sp|Q14790-4|CASP8_HUMAN	20	29	2	ASLKFLSLDY	A-SLK-F-LS-L-D-Y	50.1187	0	CASP8	lost! -> aslkfPsldy	-50.1187	1	DSEDLASLKFLSLDYIPQR	82.5404
334	sp|Q15113|PCOC1_HUMAN	198	207	2	IALTFEKFDL	I-ALT-F-EK-F-D-L	50.1187	0	PCOLCE	lost! -> ialtfekSdl	-50.1187	1	PPDQVIALTFEKFDLEPDT	63.0957
335	sp|Q495C1-5|RN212_HUMAN	152	161	1	APDRLESMEV	A-PDR-L-ES-M-E-V	50.1187	0	RNF212	lost! -> Spdrlesmev	-50.1187	1	PPHSSAPDRLESMEVDLSP	58.7802
336	sp|Q5D1E8|ZC12A_HUMAN	65	74	1	IHSVLQKLGV	I-HSV-L-QK-L-G-V	50.1187	0	ZC3H12A	lost! -> ihsvlqkRgv	-50.1187	1	YSSTEIHSVLQKLGVQADT	61.054
337	sp|Q5JR59-3|MTUS2_HUMAN	218	227	1	MKSLKQVLEM	M-KS-L-KQV-L-E-M	50.1187	0	MTUS2	lost! -> Tkslkqvlem	-50.1187	1	HLEEDMKSLKQVLEMKNQQ	64.9382
338	sp|Q6B0B8|TIGD3_HUMAN	389	398	1	LEEFSRFVDL	L-EE-F-SRF-V-D-L	50.1187	0	TIGD3	lost! -> leefsrfEdl	-50.1187	1	PGGLSLEEFSRFVDLEGEE	63.0957
339	sp|Q6PGP7|TTC37_HUMAN	811	820	1	LHCLKKAVRL	L-HC-L-KKA-V-R-L	50.1187	0	TTC37	lost! -> lhcPkkavrl	-50.1187	1	LLEKSLHCLKKAVRLDSNN	56.2341
340	sp|Q6WKZ4|RFIP1_HUMAN	1251	1260	1	LEDYIDNLLV	L-EDY-I-DN-L-L-V	50.1187	0	RAB11FIP1	lost! -> ledyidnlPv	-50.1187	1	FQVRELEDYIDNLLVRVME	54.117
341	sp|Q6ZR08|DYH12_HUMAN	1652	1661	1	MSLIFETMDL	M-SLI-F-ET-M-D-L	50.1187	0	DNAH12	lost! -> mslifetmdH	-50.1187	1	QMSPQMSLIFETMDLSQAS	58.7802
342	sp|Q7Z3F1|GP155_HUMAN	786	795	2	LVSWLIEVGL	L-VSW-L-IE-V-G-L	50.1187	0	GPR155	lost! -> lvswlievgR	-50.1187	1	FCGCDLVSWLIEVGLASDR	61.054
343	sp|Q7Z408|CSMD2_HUMAN	1351	1360	1	LHSTFNSVVL	L-HST-F-NS-V-V-L	50.1187	0	CSMD2	lost! -> lhstfnsvvQ	-50.1187	1	ALPKDLHSTFNSVVLQFST	56.2341
344	sp|Q86UX7|URP2_HUMAN	527	536	5	AHQNVAQLSL	A-HQN-V-AQ-L-S-L	50.1187	0	FERMT3	lost! -> Shqnvaqlsl	-50.1187	1	PRILEAHQNVAQLSLAEAQ	63.0957
345	sp|Q86XP1|DGKH_HUMAN	985	994	1	ATEEVSQMQL	A-TEE-V-SQ-M-Q-L	50.1187	0	DGKH	lost! -> ateevsqmPl	-50.1187	1	HAIDLATEEVSQMQLCSQA	54.117
346	sp|Q8IUG5|MY18B_HUMAN	1655	1664	1	ASQLKQQVEM	A-SQ-L-KQQ-V-E-M	50.1187	0	MYO18B	lost! -> asqlkqqGem	-50.1187	1	QKEQEASQLKQQVEMLQDH	63.0957
347	sp|Q8IV77|CNGA4_HUMAN	471	480	5	ILLKMNKLDV	I-LLK-M-NK-L-D-V	50.1187	0	CNGA4	lost! -> illkmnkldE	-50.1187	1	EKGREILLKMNKLDVNAEA	71.9686
348	sp|Q8IYB4|PEX5R_HUMAN	453	462	2	VLEGVKELYL	V-LEG-V-KE-L-Y-L	50.1187	0	PEX5L	lost! -> vlegGkelyl	-50.1187	1	PVDSSVLEGVKELYLEAAH	68.1292
349	sp|Q8N3J3|CQ053_HUMAN	523	532	1	MQGTVHRLLL	M-QGT-V-HR-L-L-L	50.1187	0	C17orf53	lost! -> mqgtvhrlPl	-50.1187	1	DPTGEMQGTVHRLLLETCQ	54.117
350	sp|Q8N4C6|NIN_HUMAN	33	42	1	LTDLCHMLSL	L-TD-L-CHM-L-S-L	50.1187	0	NIN	lost! -> ltdRchmlsl	-50.1187	1	LGQEELTDLCHMLSLEEVA	61.054
351	sp|Q8N4E7|FTMT_HUMAN	157	166	2	LHAMECALLL	L-HA-M-ECA-L-L-L	50.1187	0	FTMT	lost! -> Rhamecalll	-50.1187	1	DWESGLHAMECALLLEKNV	58.7802
352	sp|Q8NEL0|CCD54_HUMAN	105	114	1	MEVLETRMNV	M-EV-L-ETR-M-N-V	50.1187	0	CCDC54	lost! -> mevQetrmnv	-50.1187	1	LYQKQMEVLETRMNVNEDK	61.054
353	sp|Q8TF66|LRC15_HUMAN	431	440	2	ILPLRNWLLL	I-LP-L-RNW-L-L-L	50.1187	0	LRRC15	lost! -> Tlplrnwlll	-50.1187	1	RCDSDILPLRNWLLLNQPR	61.054
354	sp|Q8WU10|PYRD1_HUMAN	56	65	1	ISKILEEFDV	I-SKI-L-EE-F-D-V	50.1187	0	PYROXD1	lost! -> iskileefdD	-50.1187	1	TNFKQISKILEEFDVEEQS	61.054
355	sp|Q92692-2|PVRL2_HUMAN	123	132	1	ATLALHGLTV	A-TLA-L-HG-L-T-V	50.1187	0	PVRL2	lost! -> Ttlalhgltv	-50.1187	1	AELQDATLALHGLTVEDEG	63.0957
356	sp|Q9BTV7|CABL2_HUMAN	224	233	2	MVFELEGVEL	M-VFE-L-EG-V-E-L	50.1187	0	CABLES2	lost! -> mvfePegvel	-50.1187	1	SVSSEMVFELEGVELGADG	63.0957
357	sp|Q9BXA9|SALL3_HUMAN	840	849	1	IAALENQMKM	I-AA-L-ENQ-M-K-M	50.1187	0	SALL3	lost! -> iaalenqRkm	-50.1187	1	SVISSIAALENQMKMIDSV	61.054
358	sp|Q9BZW7|TSG10_HUMAN	592	601	2	IQLLKEHLCL	I-QL-L-KEH-L-C-L	50.1187	0	TSGA10	lost! -> iqllkehlcS	-50.1187	1	EKESEIQLLKEHLCLAENK	61.054
359	sp|Q9GZZ1|NAA50_HUMAN	147	156	1	AHVLQKNLKV	A-HV-L-QKN-L-K-V	50.1187	0	NAA50	lost! -> Shvlqknlkv	-50.1187	1	IEPADAHVLQKNLKVPSGQ	63.0957
360	sp|Q9NPH0|PPA6_HUMAN	232	241	1	LKKVKDRMGI	L-KK-V-KDR-M-G-I	50.1187	0	ACP6	lost! -> lkkGkdrmgi	-50.1187	1	GISEDLKKVKDRMGIDSSD	64.9382
361	sp|Q9NS62|THSD1_HUMAN	52	61	2	ANGTLRNVSV	A-NGT-L-RN-V-S-V	50.1187	0	THSD1	lost! -> Tngtlrnvsv	-50.1187	1	QYFDGANGTLRNVSVLLLE	64.9382
362	sp|Q9UKG1|DP13A_HUMAN	247	256	1	MQQTIEDLEV	M-QQT-I-ED-L-E-V	50.1187	0	APPL1	lost! -> Tqqtiedlev	-50.1187	1	SDIETMQQTIEDLEVASDP	63.0957
363	sp|Q9UNN8|EPCR_HUMAN	21	30	2	ASDGLQRLHM	A-SDG-L-QR-L-H-M	50.1187	0	PROCR	lost! -> asdglqrPhm	-50.1187	1	FCSQDASDGLQRLHMLQIS	61.054
364	sp|Q9Y243|AKT3_HUMAN	47	56	1	LPYPLNNFSV	L-PYP-L-NN-F-S-V	50.1187	0	AKT3	lost! -> lpypRnnfsv	-50.1187	1	PQDVDLPYPLNNFSVAKCQ	54.117
365	sp|Q9P2T0|THEG_HUMAN	99	107	1	IPEISRLSI	I-PE-I-SR-L-S-I	46.4159	21.5443	THEG	lost! -> Tpeisrlsi	-46.4159	2	DLEEDIPEISRLSISQKL	58.7802
366	sp|Q5MCW4|ZN569_HUMAN	199	207	1	LDLIRHLRI	L-DL-I-RH-L-R-I	46.4159	0	ZNF569	lost! -> ldlirhlrS	-46.4159	2	GFNQTLDLIRHLRIHTGE	54.117
367	sp|Q92750|TAF4B_HUMAN	524	532	1	AVQVKQLVV	A-VQ-V-KQ-L-V-V	46.4159	68.1292	TAF4B	lost! -> avqvkqPvv	-46.4159	1	AGIPQAVQVKQLVVQQPS	56.2341
368	sp|Q86XX4-2|FRAS1_HUMAN	1772	1780	1	LSEVSNFTM	L-SE-V-SN-F-T-M	46.4159	46.4159	FRAS1	lost! -> lsevsnStm	-46.4159	1	SEVEELSEVSNFTMEDIN	58.7802
369	sp|P78364|PHC1_HUMAN	202	210	1	ADQVQNLAV	A-DQ-V-QN-L-A-V	46.4159	14.678	PHC1	lost! -> adqvqnSav	-46.4159	1	GVHADADQVQNLAVRNQQ	61.054
370	sp|Q400G9|AMZ1_HUMAN	172	180	1	ALCVLGLTL	A-LC-V-LG-L-T-L	46.4159	14.678	AMZ1	lost! -> Tlcvlgltl	-46.4159	1	NKPGDALCVLGLTLSDLY	56.2341
371	sp|Q6PEW1|ZCH12_HUMAN	367	375	1	AQVFENLII	A-QV-F-EN-L-I-I	46.4159	14.678	ZCCHC12	lost! -> Gqvfenlii	-46.4159	1	NESDKAQVFENLIITLQE	63.0957
372	sp|Q9Y2K3|MYH15_HUMAN	966	974	1	IDDLETMLV	I-DD-L-ET-M-L-V	46.4159	14.678	MYH15	lost! -> iddletmlG	-46.4159	1	ELKKEIDDLETMLVKSEK	58.7802
373	sp|Q8TCU4|ALMS1_HUMAN	324	332	1	ISSVDELKI	I-SS-V-DE-L-K-I	46.4159	6.81292	ALMS1	lost! -> Nssvdelki	-46.4159	1	NNEETISSVDELKIPKDC	61.054
374	sp|Q6STE5-2|SMRD3_HUMAN	383	391	1	IESINQLKI	I-ES-I-NQ-L-K-I	46.4159	4.64159	SMARCD3	lost! -> iesTnqlki	-46.4159	1	KIHETIESINQLKIQRDF	61.054
375	sp|O15085-2|ARHGB_HUMAN	787	795	3	ASHLRTLRV	A-SH-L-RT-L-R-V	46.4159	0	ARHGEF11	lost! -> Tshlrtlrv	-46.4159	1	LFVTEASHLRTLRVLDLI	56.2341
376	sp|P08582|TRFM_HUMAN	412	420	1	AEQVDAVTL	A-EQ-V-DA-V-T-L	46.4159	0	MFI2	lost! -> Teqvdavtl	-46.4159	1	MERIQAEQVDAVTLSGED	61.054
377	sp|P0DJD7|PEPA4_HUMAN	345	353	1	ISGFQGMNL	I-SG-F-QG-M-N-L	46.4159	0	PGA4	lost! -> isgfqgmnP	-46.4159	1	SEGSCISGFQGMNLPTES	51.7947
378	sp|P22792|CPN2_HUMAN	240	248	1	LFCLERLWL	L-FC-L-ER-L-W-L	46.4159	0	CPN2	lost! -> lfcQerlwl	-46.4159	1	QVFSQLFCLERLWLQRNA	56.2341
379	sp|P50053|KHK_HUMAN	122	130	2	ATDFEKVDL	A-TD-F-EK-V-D-L	46.4159	0	KHK	lost! -> atdfekvdR	-46.4159	1	LPDVSATDFEKVDLTQFK	56.2341
380	sp|Q1MX18|INSC_HUMAN	179	187	1	MGEIEKLLM	M-GE-I-EK-L-L-M	46.4159	0	INSC	lost! -> mgeiekllT	-46.4159	1	NSLKEMGEIEKLLMEKCS	53.367
381	sp|Q6WKZ4|RFIP1_HUMAN	502	510	1	LNLFEDVQI	L-NL-F-ED-V-Q-I	46.4159	0	RAB11FIP1	lost! -> lnlfedGqi	-46.4159	1	RQGSSLNLFEDVQITEPE	63.0957
382	sp|Q8N392|RHG18_HUMAN	399	407	1	AASLLKLFI	A-AS-L-LK-L-F-I	46.4159	0	ARHGAP18	lost! -> aaslPklfi	-46.4159	1	VKQHDAASLLKLFIRELP	56.2341
383	sp|Q8NAM6|ZSCA4_HUMAN	39	47	1	ISEFSRMVL	I-SE-F-SR-M-V-L	46.4159	0	ZSCAN4	lost! -> Ssefsrmvl	-46.4159	1	QREEGISEFSRMVLNSFQ	54.117
384	sp|Q8NDY3|ARHL1_HUMAN	149	157	1	LETLIEVSV	L-ET-L-IE-V-S-V	46.4159	0	ADPRHL1	lost! -> Petlievsv	-46.4159	1	WKPERLETLIEVSVECGR	56.2341
385	sp|Q92619|HMHA1_HUMAN	829	837	1	ISNVLKLYL	I-SN-V-LK-L-Y-L	46.4159	0	HMHA1	lost! -> Tsnvlklyl	-46.4159	1	ASPHDISNVLKLYLRQLP	56.2341
386	sp|Q99571|P2RX4_HUMAN	99	107	1	LFVMTNVIL	L-FV-M-TN-V-I-L	46.4159	0	P2RX4	lost! -> lfvmtnviP	-46.4159	1	QEENSLFVMTNVILTMNQ	51.7947
387	sp|Q9BTT4|MED10_HUMAN	102	110	1	MKKFKSLLI	M-KK-F-KS-L-L-I	46.4159	0	MED10	lost! -> mkkfksQli	-46.4159	1	GKIDTMKKFKSLLIQELS	58.7802
388	sp|Q9NS85|CAH10_HUMAN	214	222	1	AYLLQGLNI	A-YL-L-QG-L-N-I	46.4159	0	CA10	lost! -> ayllqglnT	-46.4159	1	TYKNDAYLLQGLNIEELY	56.2341
389	sp|Q9NTN9-2|SEM4G_HUMAN	168	176	1	ARGFTGLII	A-RG-F-TG-L-I-I	46.4159	0	SEMA4G	lost! -> argftgliS	-46.4159	1	CPYDPARGFTGLIIDGGL	56.2341
390	sp|Q9NYQ8|FAT2_HUMAN	905	913	1	LFSVTDLII	L-FS-V-TD-L-I-I	46.4159	0	FAT2	lost! -> lfsvtdPii	-46.4159	1	SKGHQLFSVTDLIITLED	61.054
391	sp|Q9NZU0|FLRT3_HUMAN	127	135	1	IPYLEELHL	I-PY-L-EE-L-H-L	46.4159	0	FLRT3	lost! -> Npyleelhl	-46.4159	1	DSLSKIPYLEELHLDDNS	58.7802
392	sp|Q9UN70|PCDGK_HUMAN	437	445	2	LSALTIVRV	L-SA-L-TI-V-R-V	46.4159	0	PCDHGC3	lost! -> lsaRtivrv	-46.4159	1	AGTPSLSALTIVRVQVSD	61.054
393	sp|P42345|MTOR_HUMAN	125	135	7	MASKAIGRLAM	M-ASK-A-IGR-L-A-M	43.2876	0	MTOR	lost! -> maskaigrlaT	-43.2876	6	PVVMEMASKAIGRLAMAGDT	54.117
394	sp|P34932|HSP74_HUMAN	741	751	2	AMEWMNNKLNL	A-MEW-M-NNK-L-N-L	43.2876	0	HSPA4	lost! -> amewmnnklnP	-43.2876	3	KSTNEAMEWMNNKLNLQNKQ	64.9382
395	sp|Q9NV70|EXOC1_HUMAN	68	78	6	IAWALRDLAVV	I-AWA-L-RDL-A-V-V	43.2876	6.81292	EXOC1	lost! -> iawalrdPavv	-43.2876	2	FYKRQIAWALRDLAVVDAKD	58.7802
396	sp|P04049|RAF1_HUMAN	78	88	2	LHDCLMKALKV	L-HDC-L-MKA-L-K-V	43.2876	0	RAF1	lost! -> lhdclmkaPkv	-43.2876	2	RNGMSLHDCLMKALKVRGLQ	56.2341
397	sp|Q15436|SC23A_HUMAN	743	753	4	LTDDVSLQVFM	L-TDD-V-SLQ-V-F-M	43.2876	0	SEC23A	lost! -> Htddvslqvfm	-43.2876	2	SGAPILTDDVSLQVFMDHLK	70.1704
398	sp|Q15811|ITSN1_HUMAN	1478	1488	3	LYGFLFNDFLL	L-YGF-L-FND-F-L-L	43.2876	0	ITSN1	lost! -> lygflfndfPl	-43.2876	2	KSNKELYGFLFNDFLLLTQI	54.117
399	sp|Q5T2D3|OTUD3_HUMAN	195	205	1	APAHLQTDFQM	A-PAH-L-QTD-F-Q-M	43.2876	0	OTUD3	lost! -> apahPqtdfqm	-43.2876	2	NDNSEAPAHLQTDFQMLHQD	50.8022
400	sp|P46013|KI67_HUMAN	3101	3111	4	AEQQITEVFVL	A-EQQ-I-TEV-F-V-L	43.2876	68.1292	MKI67	lost! -> Teqqitevfvl	-43.2876	1	QNKTEAEQQITEVFVLAERI	51.7947
401	sp|Q9NUL3-2|STAU2_HUMAN	4	14	3	INQMFSVQLSL	I-NQM-F-SVQ-L-S-L	43.2876	68.1292	STAU2	lost! -> inqmfsvqPsl	-43.2876	1	MLQINQMFSVQLSLGEQT	54.117
402	sp|Q9Y6V0-5|PCLO_HUMAN	4582	4592	1	AEICVRLDLNM	A-EIC-V-RLD-L-N-M	43.2876	68.1292	PCLO	lost! -> Geicvrldlnm	-43.2876	1	QQSGEAEICVRLDLNMLSDS	54.117
403	sp|Q9Y6X6|MYO16_HUMAN	295	305	4	AASEFIEEMLL	A-ASE-F-IEE-M-L-L	43.2876	68.1292	MYO16	lost! -> aasefieeRll	-43.2876	1	KASDIAASEFIEEMLLKAEI	56.2341
404	sp|P78395|PRAME_HUMAN	298	308	5	LQALYVDSLFF	L-QAL-Y-VDS-L-F-F	43.2876	46.4159	PRAME	lost! -> lqalyvdslfS	-43.2876	1	LSLQCLQALYVDSLFFLRGR	53.367
405	sp|Q17RP2|TIGD6_HUMAN	476	486	1	LRQFLSTCVDI	L-RQF-L-STC-V-D-I	43.2876	46.4159	TIGD6	lost! -> lrqfPstcvdi	-43.2876	1	SSVQKLRQFLSTCVDIPDAI	54.117
406	sp|Q9UL58|ZN215_HUMAN	88	98	3	IELLVLEQFLA	I-ELL-V-LEQ-F-L-A	43.2876	46.4159	ZNF215	lost! -> iellvleqflS	-43.2876	1	TKKQIIELLVLEQFLAILPE	71.9686
407	sp|Q8IZT6|ASPM_HUMAN	1900	1910	9	AALKIQSAFRM	A-ALK-I-QSA-F-R-M	43.2876	31.6228	ASPM	lost! -> aalkiqsaCrm	-43.2876	1	RREHQAALKIQSAFRMAKAQ	56.2341
408	sp|O94915|FRYL_HUMAN	447	457	3	MNIGLRVFLVI	M-NIG-L-RVF-L-V-I	43.2876	21.5443	FRYL	lost! -> mniglrvfPvi	-43.2876	1	INPERMNIGLRVFLVIADSL	54.117
409	sp|O75129-2|ASTN2_HUMAN	542	552	2	LWLPVSKSFVV	L-WLP-V-SKS-F-V-V	43.2876	14.678	ASTN2	lost! -> lwlpvsksfvG	-43.2876	1	SLGQGLWLPVSKSFVVPPVE	58.1709
410	sp|P35749|MYH11_HUMAN	618	628	3	LWKDVDRIVGL	L-WKD-V-DRI-V-G-L	43.2876	10	MYH11	lost! -> lwkdGdrivgl	-43.2876	1	KFVADLWKDVDRIVGLDQMA	51.7947
411	sp|Q5VIR6-2|VPS53_HUMAN	145	155	4	VANLLQGVMNV	V-ANL-L-QGV-M-N-V	43.2876	10	VPS53	lost! -> vanlPqgvmnv	-43.2876	1	RQYGEVANLLQGVMNVLEHF	51.7947
412	sp|B4DU55|ZN879_HUMAN	34	44	7	AQRALYREVML	A-QRA-L-YRE-V-M-L	43.2876	3.16228	ZNF879	lost! -> Sqralyrevml	-43.2876	1	LHLDSAQRALYREVMLENYS	51.7947
413	sp|A6NK75|ZNF98_HUMAN	33	43	7	AQQNLYRNVML	A-QQN-L-YRN-V-M-L	43.2876	0	ZNF98	lost! -> Tqqnlyrnvml	-43.2876	1	QCLDTAQQNLYRNVMLENYR	51.7947
414	sp|A6NKG5|RTL1_HUMAN	347	357	2	LDSLIVLILQI	L-DSL-I-VLI-L-Q-I	43.2876	0	RTL1	lost! -> ldslivliQqi	-43.2876	1	PQPDSLDSLIVLILQIEEKL	54.117
415	sp|O00189|AP4M1_HUMAN	226	236	1	MRIGLTEEFCV	M-RIG-L-TEE-F-C-V	43.2876	0	AP4M1	lost! -> mrigSteefcv	-43.2876	1	PSGSEMRIGLTEEFCVGKSE	58.1709
416	sp|O14628-4|ZN195_HUMAN	24	34	5	AQQNLYRDVML	A-QQN-L-YRD-V-M-L	43.2876	0	ZNF195	lost! -> Tqqnlyrdvml	-43.2876	1	KCLDLAQQNLYRDVMLENYR	51.7947
417	sp|O94759|TRPM2_HUMAN	1151	1161	3	ISNKVDAMVDL	I-SNK-V-DAM-V-D-L	43.2876	0	TRPM2	lost! -> isnkvdamvdR	-43.2876	1	QKIEDISNKVDAMVDLLDLD	58.1709
418	sp|P06401|PRGR_HUMAN	684	694	3	IPPLINLLMSI	I-PPL-I-NLL-M-S-I	43.2876	0	PGR	lost! -> Npplinllmsi	-43.2876	1	QDIQLIPPLINLLMSIEPDV	56.2341
419	sp|P10072|HKR1_HUMAN	53	63	4	AQRTLHREVML	A-QRT-L-HRE-V-M-L	43.2876	0	HKR1	lost! -> aqrtPhrevml	-43.2876	1	RLLSPAQRTLHREVMLETYN	51.7947
420	sp|P10745|RET3_HUMAN	31	41	4	MAKVLLDNYCF	M-AKV-L-LDN-Y-C-F	43.2876	0	RBP3	lost! -> makvlldnCcf	-43.2876	1	SLVLDMAKVLLDNYCFPENL	68.1292
421	sp|P15812|CD1E_HUMAN	168	178	1	ICKVLNRYLDI	I-CKV-L-NRY-L-D-I	43.2876	0	CD1E	lost! -> ickvRnryldi	-43.2876	1	IRAQNICKVLNRYLDIKEIL	54.117
422	sp|P17023|ZNF19_HUMAN	34	44	5	AQRALYRSVML	A-QRA-L-YRS-V-M-L	43.2876	0	ZNF19	lost! -> Sqralyrsvml	-43.2876	1	TGLSPAQRALYRSVMLENFG	51.7947
423	sp|P18440|ARY1_HUMAN	263	273	3	IEKVLKNIFNI	I-EKV-L-KNI-F-N-I	43.2876	0	NAT1	lost! -> Rekvlknifni	-43.2876	1	LSEEEIEKVLKNIFNISLQR	56.2341
424	sp|P23526|SAHH_HUMAN	231	241	3	ALRGFGARVII	A-LRG-F-GAR-V-I-I	43.2876	0	AHCY	lost! -> alrgfgarviT	-43.2876	1	KGCAQALRGFGARVIITEID	64.9382
425	sp|P24723|KPCL_HUMAN	299	309	4	AVELAKTLAGM	A-VEL-A-KTL-A-G-M	43.2876	0	PRKCH	lost! -> avelaktlagR	-43.2876	1	NCGVNAVELAKTLAGMGLQP	68.1292
426	sp|P28039|AOAH_HUMAN	304	314	1	ATGFLDSTVGI	A-TGF-L-DST-V-G-I	43.2876	0	AOAH	lost! -> atgfRdstvgi	-43.2876	1	PQLSGATGFLDSTVGIKEKS	54.117
427	sp|P28906|CD34_HUMAN	224	234	2	AGAQVCSLLLA	A-GAQ-V-CSL-L-L-A	43.2876	0	CD34	lost! -> agaqvcPllla	-43.2876	1	QADADAGAQVCSLLLAQSEV	63.0957
428	sp|P30530-2|UFO_HUMAN	570	580	1	LEDFLSEAVCM	L-EDF-L-SEA-V-C-M	43.2876	0	AXL	lost! -> ledflseavcK	-43.2876	1	CTRSELEDFLSEAVCMKEFD	50.8022
429	sp|P33240|CSTF2_HUMAN	169	179	6	AYALLQAQVVM	A-YAL-L-QAQ-V-V-M	43.2876	0	CSTF2	lost! -> ayallqPqvvm	-43.2876	1	QNPQLAYALLQAQVVMRIVD	58.1709
430	sp|P41219|PERI_HUMAN	379	389	8	YQELLNVKMAL	Y-QEL-L-NVK-M-A-L	43.2876	0	PRPH	lost! -> yqellnvkTal	-43.2876	1	RHLREYQELLNVKMALDIEI	58.7802
431	sp|P48681|NEST_HUMAN	289	299	4	AHLKMSLSLEV	A-HLK-M-SLS-L-E-V	43.2876	0	NES	lost! -> Ehlkmslslev	-43.2876	1	GRQQLAHLKMSLSLEVATYR	70.1704
432	sp|P51665|PSMD7_HUMAN	226	236	2	IIYQLQDVFNL	I-IYQ-L-QDV-F-N-L	43.2876	0	PSMD7	lost! -> iiyqQqdvfnl	-43.2876	1	PINHQIIYQLQDVFNLLPDV	54.117
433	sp|Q01064|PDE1B_HUMAN	500	510	2	AASGITNQMSI	A-ASG-I-TNQ-M-S-I	43.2876	0	PDE1B	lost! -> aasgNtnqmsi	-43.2876	1	KWKERAASGITNQMSIDELS	54.117
434	sp|Q01970|PLCB3_HUMAN	212	222	4	IFERFLNKLCL	I-FER-F-LNK-L-C-L	43.2876	0	PLCB3	lost! -> iferflnkRcl	-43.2876	1	EFSLEIFERFLNKLCLRPDI	54.117
435	sp|Q06278|AOXA_HUMAN	493	503	3	ACRLILNEVSL	A-CRL-I-LNE-V-S-L	43.2876	0	AOX1	lost! -> Tcrlilnevsl	-43.2876	1	QMLDIACRLILNEVSLLGSA	58.7802
436	sp|Q08708|CLM6_HUMAN	178	188	15	LFSNVRFLLLV	L-FSN-V-RFL-L-L-V	43.2876	0	CD300C	lost! -> lfsnvPflllv	-43.2876	1	PHPGSLFSNVRFLLLVLLEL	54.117
437	sp|Q08ER8|ZN543_HUMAN	29	39	1	AQRTLYQEVML	A-QRT-L-YQE-V-M-L	43.2876	0	ZNF543	lost! -> Tqrtlyqevml	-43.2876	1	GQLDAAQRTLYQEVMLETCG	51.7947
438	sp|Q13485|SMAD4_HUMAN	379	389	1	ARLHIGKGVQL	A-RLH-I-GKG-V-Q-L	43.2876	0	SMAD4	lost! -> arlhRgkgvql	-43.2876	1	EAIERARLHIGKGVQLECKG	51.7947
439	sp|Q13907-2|IDI1_HUMAN	208	218	2	YILLVRKNVTL	Y-ILL-V-RKN-V-T-L	43.2876	0	IDI1	lost! -> yillvrknvtS	-43.2876	1	EHEIDYILLVRKNVTLNPDP	54.117
440	sp|Q14146|URB2_HUMAN	1001	1011	12	IGTFLEELMQM	I-GTF-L-EEL-M-Q-M	43.2876	0	URB2	lost! -> igtfleelTqm	-43.2876	1	EFLQVIGTFLEELMQMLIQM	56.2341
441	sp|Q14191|WRN_HUMAN	710	720	1	IREDIVRCLNL	I-RED-I-VRC-L-N-L	43.2876	0	WRN	lost! -> Tredivrclnl	-43.2876	1	TASSSIREDIVRCLNLRNPQ	58.1709
442	sp|Q14586|ZN267_HUMAN	24	34	5	AQKNLYQDVML	A-QKN-L-YQD-V-M-L	43.2876	0	ZNF267	lost! -> Tqknlyqdvml	-43.2876	1	EHLEPAQKNLYQDVMLENYR	51.7947
443	sp|Q15166|PON3_HUMAN	185	195	11	FTNSLLSFFEM	F-TNS-L-LSF-F-E-M	43.2876	0	PON3	lost! -> ftnsllsffeT	-43.2876	1	TRDHYFTNSLLSFFEMILDL	53.367
444	sp|Q16537|2A5E_HUMAN	172	182	1	AKKYIDQKFVL	A-KKY-I-DQK-F-V-L	43.2876	0	PPP2R5E	lost! -> akkyidqkfvS	-43.2876	1	FQPSIAKKYIDQKFVLQLLE	58.1709
445	sp|Q68DX3|FRPD2_HUMAN	499	509	5	IPASLIERMTA	I-PAS-L-IER-M-T-A	43.2876	0	FRMPD2	lost! -> ipasliermtT	-43.2876	1	HVEDYIPASLIERMTALRVQ	56.2341
446	sp|Q68EA5|ZNF57_HUMAN	24	34	3	AQRDLYRDVML	A-QRD-L-YRD-V-M-L	43.2876	0	ZNF57	lost! -> aqrdlyrdvmP	-43.2876	1	ALLDSAQRDLYRDVMLETFR	51.7947
447	sp|Q6P9A1|ZN530_HUMAN	34	44	6	MQRLLYRDVML	M-QRL-L-YRD-V-M-L	43.2876	0	ZNF530	lost! -> mqrllyrdvmP	-43.2876	1	ELLDEMQRLLYRDVMLENFA	51.7947
448	sp|Q6PIW4|FIGL1_HUMAN	232	242	1	AKENIGLNVFL	A-KEN-I-GLN-V-F-L	43.2876	0	FIGNL1	lost! -> akeniglnEfl	-43.2876	1	ENHSSAKENIGLNVFLSNQS	56.2341
449	sp|Q6PK81|ZN773_HUMAN	35	45	7	AQRLLYRNVML	A-QRL-L-YRN-V-M-L	43.2876	0	ZNF773	lost! -> aqrlPyrnvml	-43.2876	1	RLLDDAQRLLYRNVMLENFT	51.7947
450	sp|Q6W4X9|MUC6_HUMAN	511	521	2	LRPIFQAYVTV	L-RPI-F-QAY-V-T-V	43.2876	0	MUC6	lost! -> Prpifqayvtv	-43.2876	1	ELVVQLRPIFQAYVTVGPQF	54.117
451	sp|Q86XP1|DGKH_HUMAN	733	743	3	AGSSIINKMLL	A-GSS-I-INK-M-L-L	43.2876	0	DGKH	lost! -> Tgssiinkmll	-43.2876	1	LAASIAGSSIINKMLLANID	58.1709
452	sp|Q8IWX7|UN45B_HUMAN	455	465	3	ATFIITNGVSL	A-TFI-I-TNG-V-S-L	43.2876	0	UNC45B	lost! -> atfiitngvsP	-43.2876	1	TKLSRATFIITNGVSLLKQI	56.2341
453	sp|Q8IYM0|F186B_HUMAN	324	334	2	ATGQAEDLAEV	A-TGQ-A-EDL-A-E-V	43.2876	0	FAM186B	lost! -> Dtgqaedlaev	-43.2876	1	KKAQNATGQAEDLAEVSVDS	53.367
454	sp|Q8IZD4|DCP1B_HUMAN	294	304	2	IQKLMVRSADL	I-QKL-M-VRS-A-D-L	43.2876	0	DCP1B	lost! -> iqklmvrsTdl	-43.2876	1	QLCPAIQKLMVRSADLHPLS	54.117
455	sp|Q8N9F8|ZN454_HUMAN	34	44	5	AQRALYRDVML	A-QRA-L-YRD-V-M-L	43.2876	0	ZNF454	lost! -> Tqralyrdvml	-43.2876	1	GQLSPAQRALYRDVMLENYS	51.7947
456	sp|Q8NF91|SYNE1_HUMAN	2817	2827	1	LKTQFNDIMTV	L-KTQ-F-NDI-M-T-V	43.2876	0	SYNE1	lost! -> lktqfndimtG	-43.2876	1	TAQEELKTQFNDIMTVAKEK	56.2341
457	sp|Q8NGL1|OR5DI_HUMAN	78	88	7	IAPKMLVNLVV	I-APK-M-LVN-L-V-V	43.2876	0	OR5D18	lost! -> iapkmlvnHvv	-43.2876	1	CYSSIIAPKMLVNLVVKDRT	54.117
458	sp|Q8NH67|O52I2_HUMAN	227	237	17	LYSLIGSSLMV	L-YSL-I-GSS-L-M-V	43.2876	0	OR52I2	lost! -> lysligssRmv	-43.2876	1	PVPSSLYSLIGSSLMVGSDV	56.2341
459	sp|Q8TEB7|RN128_HUMAN	321	331	3	ILKALGIEVDV	I-LKA-L-GIE-V-D-V	43.2876	0	RNF128	lost! -> ilkalgieGdv	-43.2876	1	MCKCDILKALGIEVDVEDGS	61.054
460	sp|Q8TF17|S3TC2_HUMAN	1027	1037	2	IKESLRIFIDL	I-KES-L-RIF-I-D-L	43.2876	0	SH3TC2	lost! -> ikeslrifidP	-43.2876	1	RSLTCIKESLRIFIDLGETD	51.7947
461	sp|Q8WUM9|S20A1_HUMAN	480	490	3	IDMSVKAEMGL	I-DMS-V-KAE-M-G-L	43.2876	0	SLC20A1	lost! -> idmsSkaemgl	-43.2876	1	HSASEIDMSVKAEMGLGDRK	54.117
462	sp|Q8WXJ9|ASB17_HUMAN	47	57	7	IYRSLAKILRY	I-YRS-L-AKI-L-R-Y	43.2876	0	ASB17	lost! -> iyrslakilrH	-43.2876	1	CYEPRIYRSLAKILRYVDLD	56.2341
463	sp|Q92526|TCPW_HUMAN	168	178	3	LTEVVVDSVLA	L-TEV-V-VDS-V-L-A	43.2876	0	CCT6B	lost! -> ltevvvdsvlT	-43.2876	1	ELADVLTEVVVDSVLAVRRP	56.2341
464	sp|Q96DZ5|CLIP3_HUMAN	414	424	1	AKAEVGDQVLV	A-KAE-V-GDQ-V-L-V	43.2876	0	CLIP3	lost! -> Tkaevgdqvlv	-43.2876	1	QQRDGAKAEVGDQVLVAGQK	56.2341
465	sp|Q96MR9|ZN560_HUMAN	130	140	1	AQRNLYSDVML	A-QRN-L-YSD-V-M-L	43.2876	0	ZNF560	lost! -> Dqrnlysdvml	-43.2876	1	TLLDPAQRNLYSDVMLENYK	51.7947
466	sp|Q96SR6|ZN382_HUMAN	27	37	6	AQKALYRDVML	A-QKA-L-YRD-V-M-L	43.2876	0	ZNF382	lost! -> aqkalyrdvmS	-43.2876	1	QQLDPAQKALYRDVMLENYC	51.7947
467	sp|Q99467|CD180_HUMAN	424	434	2	LLDLAFTRLHI	L-LDL-A-FTR-L-H-I	43.2876	0	CD180	lost! -> lldlafPrlhi	-43.2876	1	CPQLELLDLAFTRLHINAPQ	64.9382
468	sp|Q9BPX3|CND3_HUMAN	557	567	4	LQKCLILCYEL	L-QKC-L-ILC-Y-E-L	43.2876	0	NCAPG	lost! -> lqkclilcHel	-43.2876	1	NDAETLQKCLILCYELLKQM	51.7947
469	sp|Q9NSD9|SYFB_HUMAN	511	521	3	IHGLLDRIMQL	I-HGL-L-DRI-M-Q-L	43.2876	0	FARSB	lost! -> Thglldrimql	-43.2876	1	PGFEIIHGLLDRIMQLLDVP	54.117
470	sp|Q9NY28|GALT8_HUMAN	186	196	4	ILIFVNEALSI	I-LIF-V-NEA-L-S-I	43.2876	0	GALNT8	lost! -> ilifvneaQsi	-43.2876	1	PSLSVILIFVNEALSIIQRA	54.117
471	sp|Q9NZL3|ZN224_HUMAN	28	38	3	AQRKLYRDVML	A-QRK-L-YRD-V-M-L	43.2876	0	ZNF224	lost! -> Tqrklyrdvml	-43.2876	1	GLLDLAQRKLYRDVMLENFR	51.7947
472	sp|Q9UBC5|MYO1A_HUMAN	325	335	11	AKEKVVTALNV	A-KEK-V-VTA-L-N-V	43.2876	0	MYO1A	lost! -> akekvvtalnG	-43.2876	1	RTMETAKEKVVTALNVMQAQ	50.8022
473	sp|Q9UGM6|SYWM_HUMAN	123	133	1	LSWILSCMVRL	L-SWI-L-SCM-V-R-L	43.2876	0	WARS2	lost! -> lswilPcmvrl	-43.2876	1	SEHTQLSWILSCMVRLPRLQ	56.2341
474	sp|Q9UHC1-2|MLH3_HUMAN	26	36	6	VEELALNSIDA	V-EEL-A-LNS-I-D-A	43.2876	0	MLH3	lost! -> veelalnsidD	-43.2876	1	SLGQCVEELALNSIDAEAKC	73.5642
475	sp|Q9ULI3|HEG1_HUMAN	927	937	2	MTTKLGVTAEY	M-TTK-L-GVT-A-E-Y	43.2876	0	HEG1	lost! -> mttklgvtaeC	-43.2876	1	TSAKEMTTKLGVTAEYSPAS	61.054
476	sp|Q9Y5H1-2|PCDG2_HUMAN	361	371	1	LPGTIIGLFNV	L-PGT-I-IGL-F-N-V	43.2876	0	PCDHGA2	lost! -> lpgtTiglfnv	-43.2876	1	VSEDSLPGTIIGLFNVHDRD	50.8022
477	sp|Q9Y6W3|CAN7_HUMAN	6	16	2	LERDAVQFARL	L-ERD-A-VQF-A-R-L	43.2876	0	CAPN7	lost! -> lerdavqfSrl	-43.2876	1	MDATALERDAVQFARLAVQR	53.367
478	sp|Q9Y6Y8|S23IP_HUMAN	580	590	3	AGHSLGSLILF	A-GHS-L-GSL-I-L-F	43.2876	0	SEC23IP	lost! -> Sghslgslilf	-43.2876	1	GGVSVAGHSLGSLILFDILS	61.054
479	sp|Q4AC94|C2CD3_HUMAN	1850	1859	1	IRRFHESLHL	I-RR-F-HES-L-H-L	39.8107	10	C2CD3	lost! -> Srrfheslhl	-39.8107	2	EHVQNIRRFHESLHLQGEA	54.117
480	sp|P21108|PRPS3_HUMAN	287	296	3	IRVIDISMIL	I-RV-I-DIS-M-I-L	39.8107	0	PRPS1L1	lost! -> irvidismiH	-39.8107	2	KHCSKIRVIDISMILAEAI	51.7947
481	sp|P24844|MYL9_HUMAN	31	40	1	IQEFKEAFNM	I-QE-F-KEA-F-N-M	39.8107	0	MYL9	lost! -> iqefkeafnR	-39.8107	2	FDQSQIQEFKEAFNMIDQN	54.117
482	sp|Q02978|M2OM_HUMAN	243	252	1	AKTRIQNMRM	A-KTR-I-QN-M-R-M	39.8107	0	SLC25A11	lost! -> Tktriqnmrm	-39.8107	2	MPVDIAKTRIQNMRMIDGK	51.7947
483	sp|Q5SYB0|FRPD1_HUMAN	51	60	1	LIPVRHTVKI	L-IP-V-RHT-V-K-I	39.8107	100	FRMPD1	lost! -> lipvrhtvkT	-39.8107	1	NPTQTLIPVRHTVKIDKDT	54.117
484	sp|Q9HCK8|CHD8_HUMAN	335	344	1	AKVVTIQLQV	A-KV-V-TIQ-L-Q-V	39.8107	100	CHD8	lost! -> akvvtiqlqG	-39.8107	1	AQGQPAKVVTIQLQVQQPQ	56.2341
485	sp|O14525-2|ASTN1_HUMAN	569	578	1	MTVMEDAVEV	M-TV-M-EDA-V-E-V	39.8107	68.1292	ASTN1	lost! -> Ktvmedavev	-39.8107	1	KCKTDMTVMEDAVEVREEL	51.7947
486	sp|P02549|SPTA1_HUMAN	2066	2075	1	LSEPVHCVSL	L-SEP-V-HC-V-S-L	39.8107	68.1292	SPTA1	lost! -> lsepvhcvsQ	-39.8107	1	KMEENLSEPVHCVSLNEIR	51.7947
487	sp|Q5UIP0|RIF1_HUMAN	1079	1088	1	IPAMYNNLDV	I-PAM-Y-NN-L-D-V	39.8107	68.1292	RIF1	lost! -> ipamynnRdv	-39.8107	1	TKRCDIPAMYNNLDVSQDT	51.7947
488	sp|Q709C8|VP13C_HUMAN	1344	1353	1	IKGHLDSMNV	I-KGH-L-DS-M-N-V	39.8107	68.1292	VPS13C	lost! -> ikghldsTnv	-39.8107	1	VPVVEIKGHLDSMNVSLNQ	54.117
489	sp|Q6ZQQ6|WDR87_HUMAN	1269	1278	2	LVTFAQEMLV	L-VTF-A-QE-M-L-V	39.8107	46.4159	WDR87	lost! -> lvtfaqeTlv	-39.8107	1	NLNAELVTFAQEMLVDRHP	56.2341
490	sp|Q7KZ85|SPT6H_HUMAN	1391	1400	1	AFSLGATLWI	A-FS-L-GAT-L-W-I	39.8107	46.4159	SUPT6H	lost! -> afsRgatlwi	-39.8107	1	EGKENAFSLGATLWINSEE	56.2341
491	sp|Q8NEB9|PK3C3_HUMAN	246	255	2	ILTSFELVKV	I-LTS-F-EL-V-K-V	39.8107	14.678	PIK3C3	lost! -> iltsCelvkv	-39.8107	1	DESSPILTSFELVKVPDPQ	56.2341
492	sp|Q13889|TF2H3_HUMAN	206	215	1	ACDITGGLYL	A-CD-I-TGG-L-Y-L	39.8107	10	GTF2H3	lost! -> acditgglyP	-39.8107	1	GLLQQACDITGGLYLKVPQ	56.2341
493	sp|Q5TAP6|UT14C_HUMAN	66	75	1	ASLKVSEFSV	A-SLK-V-SE-F-S-V	39.8107	10	UTP14C	lost! -> Sslkvsefsv	-39.8107	1	AERSEASLKVSEFSVSSEG	54.117
494	sp|Q9Y4K1|AIM1_HUMAN	1235	1244	1	LETGMCSFVM	L-ETG-M-CS-F-V-M	39.8107	3.16228	AIM1	lost! -> letgmcsfvT	-39.8107	1	GKCVELETGMCSFVMEGGE	54.117
495	sp|O00462|MANBA_HUMAN	319	328	1	AKVYFRTVEL	A-KVY-F-RT-V-E-L	39.8107	0	MANBA	lost! -> akvyfrtveR	-39.8107	1	NIEKSAKVYFRTVELIEEP	51.7947
496	sp|O60266|ADCY3_HUMAN	461	470	1	MDCLKGEFDV	M-DC-L-KGE-F-D-V	39.8107	0	ADCY3	lost! -> mdcQkgefdv	-39.8107	1	ISQSTMDCLKGEFDVEPGD	56.2341
497	sp|P07949|RET_HUMAN	1001	1010	1	ISKDLEKMMV	I-SKD-L-EK-M-M-V	39.8107	0	RET	lost! -> iskdlekTmv	-39.8107	1	PVFADISKDLEKMMVKRRD	54.117
498	sp|P16144|ITB4_HUMAN	77	86	1	IVVMESSFQI	I-VV-M-ESS-F-Q-I	39.8107	0	ITGB4	lost! -> ivvmessSqi	-39.8107	1	CQRESIVVMESSFQITEET	54.117
499	sp|P23471|PTPRZ_HUMAN	260	269	1	LAVFCEVLTM	L-AV-F-CEV-L-T-M	39.8107	0	PTPRZ1	lost! -> lavfcevRtm	-39.8107	1	ISESQLAVFCEVLTMQQSG	51.7947
500	sp|P24071|FCAR_HUMAN	149	158	1	AHIPFDRFSL	A-HIP-F-DR-F-S-L	39.8107	0	FCAR	lost! -> Shipfdrfsl	-39.8107	1	LTCSSAHIPFDRFSLAKEG	54.117
501	sp|P35609|ACTN2_HUMAN	828	837	1	AEQVIASFRI	A-EQV-I-AS-F-R-I	39.8107	0	ACTN2	lost! -> aeqviasSri	-39.8107	1	ADTDTAEQVIASFRILASD	56.2341
502	sp|P48736|PK3CG_HUMAN	1048	1057	1	IEYIRDALTV	I-EY-I-RDA-L-T-V	39.8107	0	PIK3CG	lost! -> ieyTrdaltv	-39.8107	1	TSKEDIEYIRDALTVGKNE	56.2341
503	sp|P49418|AMPH_HUMAN	176	185	1	AQKVFEEFNV	A-QKV-F-EE-F-N-V	39.8107	0	AMPH	lost! -> Tqkvfeefnv	-39.8107	1	EEFQKAQKVFEEFNVDLQE	56.2341
504	sp|Q12931|TRAP1_HUMAN	418	427	1	LQQRLIKFFI	L-QQR-L-IK-F-F-I	39.8107	0	TRAP1	lost! -> lqqrlikffN	-39.8107	1	KLRDVLQQRLIKFFIDQSK	51.7947
505	sp|Q14344|GNA13_HUMAN	296	305	2	LEEKVQIVSI	L-EEK-V-QI-V-S-I	39.8107	0	GNA13	lost! -> leekvqivsS	-39.8107	1	NKTDLLEEKVQIVSIKDYF	51.7947
506	sp|Q16706|MA2A1_HUMAN	1042	1051	1	LPCDIHLVNL	L-PCD-I-HL-V-N-L	39.8107	0	MAN2A1	lost! -> lpcdihlGnl	-39.8107	1	PLQSSLPCDIHLVNLRTIQ	56.2341
507	sp|Q4AC99|1A1L2_HUMAN	128	137	3	AAFVNRDLSI	A-AF-V-NRD-L-S-I	39.8107	0	ACCSL	lost! -> aafvnPdlsi	-39.8107	1	LSDCEAAFVNRDLSIRGID	54.117
508	sp|Q6KCM7-2|SCMC2_HUMAN	197	206	1	IFDVGENLTV	I-FD-V-GEN-L-T-V	39.8107	0	SLC25A25	lost! -> ifdvgenQtv	-39.8107	1	WKHSTIFDVGENLTVPDEF	54.117
509	sp|Q6UVM3-3|KCNT2_HUMAN	540	549	2	IIASMGTVAI	I-IAS-M-GT-V-A-I	39.8107	0	KCNT2	lost! -> iiasmgtvaT	-39.8107	1	LPVHSIIASMGTVAIDLQD	54.117
510	sp|Q8IY17-2|PLPL6_HUMAN	364	373	1	APLLSRCVSM	A-PL-L-SRC-V-S-M	39.8107	0	PNPLA6	lost! -> Ppllsrcvsm	-39.8107	1	LETPSAPLLSRCVSMPGDI	51.7947
511	sp|Q8N448|LNX2_HUMAN	543	552	6	AASPAVALKA	A-ASP-A-VA-L-K-A	39.8107	0	LNX2	lost! -> aaspTvalka	-39.8107	1	MLKASAASPAVALKALEVQ	68.1292
512	sp|Q8NGD2|OR4K2_HUMAN	59	68	5	MYFLLTNLSI	M-YFL-L-TN-L-S-I	39.8107	0	OR4K2	lost! -> myflltnRsi	-39.8107	1	HLHSPMYFLLTNLSIIDMS	51.7947
513	sp|Q8TDY3|ACTT2_HUMAN	175	184	2	LPHAVTKLHV	L-PHA-V-TK-L-H-V	39.8107	0	ACTRT2	lost! -> lphavtklPv	-39.8107	1	FEGYSLPHAVTKLHVAGRD	54.117
514	sp|Q8WXX0|DYH7_HUMAN	2598	2607	2	ASSQVATMQM	A-SSQ-V-AT-M-Q-M	39.8107	0	DNAH7	lost! -> assqvatKqm	-39.8107	1	EKLDSASSQVATMQMELEA	54.117
515	sp|Q92609|TBCD5_HUMAN	316	325	6	LYMHLNRLEI	L-YMH-L-NR-L-E-I	39.8107	0	TBC1D5	lost! -> lymhSnrlei	-39.8107	1	KHDIELYMHLNRLEIAPQI	51.7947
516	sp|Q96EF0|MTMR8_HUMAN	675	684	1	ARGFSGDMGI	A-RG-F-SGD-M-G-I	39.8107	0	MTMR8	lost! -> Drgfsgdmgi	-39.8107	1	LGISEARGFSGDMGILGDT	54.117
517	sp|Q96IM9|DYDC2_HUMAN	142	151	1	AGQIDQNFKM	A-GQ-I-DQN-F-K-M	39.8107	0	DYDC2	lost! -> Tgqidqnfkm	-39.8107	1	PPSESAGQIDQNFKMPQEI	54.117
518	sp|Q9H2B2|SYT4_HUMAN	367	376	1	LEDISVEFLV	L-ED-I-SVE-F-L-V	39.8107	0	SYT4	lost! -> ledTsveflv	-39.8107	1	IPCEGLEDISVEFLVLDSE	56.2341
519	sp|Q9H3W5|LRRN3_HUMAN	186	195	2	ALPNLEILMI	A-LPN-L-EI-L-M-I	39.8107	0	LRRN3	lost! -> alpnPeilmi	-39.8107	1	SKWFDALPNLEILMIGENP	58.7802
520	sp|Q9H4D5|NXF3_HUMAN	485	494	1	LCIVNDKLFV	L-CI-V-NDK-L-F-V	39.8107	0	NXF3	lost! -> lcivndkHfv	-39.8107	1	GSSSSLCIVNDKLFVRDTS	51.7947
521	sp|Q9NUQ3|TXLNG_HUMAN	185	194	1	AQIVKEKVHL	A-QI-V-KEK-V-H-L	39.8107	0	TXLNG	lost! -> Dqivkekvhl	-39.8107	1	LQKKQAQIVKEKVHLQSEH	51.7947
522	sp|O75449|KTNA1_HUMAN	391	400	4	LRISLRELEL	L-RIS-L-RE-L-E-L	100	0	KATNA1	l-ris-l-re-W-e-l	-36.9043	1	GREELLRISLRELELADDV	100
523	sp|Q96EK2|PF21B_HUMAN	479	488	1	LDRLRALLRL	L-DR-L-RAL-L-R-L	100	0	PHF21B	l-drl-W-al-l-r-l	-36.9043	1	GTQSSLDRLRALLRLIQGE	100
524	sp|Q9UPV9-2|TRAK1_HUMAN	437	446	1	LETALRRLSL	L-ETA-L-RR-L-S-L	100	0	TRAK1	l-eta-l-rW-l-s-l	-36.9043	1	PGSHDLETALRRLSLRREN	100
525	sp|Q15413|RYR3_HUMAN	2856	2864	1	IKFFAKVLL	I-KF-F-AK-V-L-L	35.9381	46.4159	RYR3	lost! -> ikffakvPl	-35.9381	1	PRDQEIKFFAKVLLPLVD	54.117
526	sp|P34947|GRK5_HUMAN	416	424	1	AKSICKMLL	A-KS-I-CK-M-L-L	35.9381	3.16228	GRK5	lost! -> aksickTll	-35.9381	1	KFSEEAKSICKMLLTKDA	51.7947
527	sp|O14727|APAF_HUMAN	53	61	1	AAMLIKMIL	A-AM-L-IK-M-I-L	35.9381	0	APAF1	lost! -> aamlikTil	-35.9381	1	TQQQRAAMLIKMILKKDN	51.7947
528	sp|Q8IWF9-2|CCD83_HUMAN	356	364	1	IEDLQYVKI	I-ED-L-QY-V-K-I	35.9381	0	CCDC83	lost! -> iedlqyvkK	-35.9381	1	SHENSIEDLQYVKIDKEE	51.7947
529	sp|Q8ND24|RN214_HUMAN	178	186	1	ANGVEGVRV	A-NG-V-EG-V-R-V	35.9381	0	RNF214	lost! -> Tngvegvrv	-35.9381	1	PVVSPANGVEGVRVDQDD	54.117
530	sp|Q8TDW5|SYTL5_HUMAN	125	133	1	AKRFKQVNV	A-KR-F-KQ-V-N-V	35.9381	0	SYTL5	lost! -> Tkrfkqvnv	-35.9381	1	FFEEKAKRFKQVNVLGTD	54.117
531	sp|Q92791|SC65_HUMAN	369	377	1	LLEFTHMYL	L-LE-F-TH-M-Y-L	35.9381	0	LEPREL4	lost! -> Plefthmyl	-35.9381	1	AELRELLEFTHMYLQSDD	51.7947
532	sp|Q86WG3|ATCAY_HUMAN	149	159	1	ANGRLWRTVII	A-NGR-L-WRT-V-I-I	35.1119	21.5443	ATCAY	lost! -> Tngrlwrtvii	-35.1119	2	EDGSAANGRLWRTVIIGEQE	50.8022
533	sp|Q5TBA9|FRY_HUMAN	2832	2842	4	YKLHFQLLLLF	Y-KLH-F-QLL-L-L-F	35.1119	0	FRY	lost! -> yklhfqlPllf	-35.1119	2	LCQRLYKLHFQLLLLFQSYC	54.117
534	sp|Q86U86|PB1_HUMAN	523	533	2	MKILFNVVLEA	M-KIL-F-NVV-L-E-A	35.1119	100	PBRM1	lost! -> Rkilfnvvlea	-35.1119	1	IRKQRMKILFNVVLEAREPG	63.0957
535	sp|Q9H967|WDR76_HUMAN	170	180	3	ISENADFFASL	I-SEN-A-DFF-A-S-L	35.1119	68.1292	WDR76	lost! -> isenTdffasl	-35.1119	1	KRLKNISENADFFASLQLSE	58.7802
536	sp|Q9BX84|TRPM6_HUMAN	439	449	11	ALEQAMSDALV	A-LEQ-A-MSD-A-L-V	35.1119	10	TRPM6	lost! -> aleqamsdSlv	-35.1119	1	HWKPDALEQAMSDALVMDRV	71.9686
537	sp|O00411|RPOM_HUMAN	78	88	8	VSEVVVNRVDV	V-SEV-V-VNR-V-D-V	35.1119	0	POLRMT	lost! -> Gsevvvnrvdv	-35.1119	1	LQAESVSEVVVNRVDVARLP	51.7947
538	sp|O75969|AKAP3_HUMAN	523	533	8	WAEDLIVSALL	W-AED-L-IVS-A-L-L	35.1119	0	AKAP3	lost! -> waedlivsTll	-35.1119	1	YDSDSWAEDLIVSALLLIQY	54.117
539	sp|P14136|GFAP_HUMAN	216	226	1	ARQQVHVELDV	A-RQQ-V-HVE-L-D-V	35.1119	0	GFAP	lost! -> Drqqvhveldv	-35.1119	1	LQEQLARQQVHVELDVAKPD	50.8022
540	sp|P51841|GUC2F_HUMAN	89	99	2	FDLSYSFEYVI	F-DLS-Y-SFE-Y-V-I	35.1119	0	GUCY2F	lost! -> fdlsHsfeyvi	-35.1119	1	NRDPSFDLSYSFEYVILNED	51.7947
541	sp|P56180-2|TPTE_HUMAN	409	419	8	YVRDLKIQIEM	Y-VRD-L-KIQ-I-E-M	35.1119	0	TPTE	lost! -> yvrdlkiqTem	-35.1119	1	YSIPRYVRDLKIQIEMEKKV	51.7947
542	sp|Q08AH1|ACSM1_HUMAN	506	516	2	IRGEVVKAFIV	I-RGE-V-VKA-F-I-V	35.1119	0	ACSM1	lost! -> irgeGvkafiv	-35.1119	1	GSPDPIRGEVVKAFIVLTPQ	50.8022
543	sp|Q13308|PTK7_HUMAN	220	230	5	ADESFARVVLA	A-DES-F-ARV-V-L-A	35.1119	0	PTK7	lost! -> adesfarvvPa	-35.1119	1	FTLSIADESFARVVLAPQDV	64.9382
544	sp|Q13536|CROC4_HUMAN	108	118	2	AYSCLGKSFSM	A-YSC-L-GKS-F-S-M	35.1119	0	C1orf61	lost! -> aysclgksCsm	-35.1119	1	KFHDLAYSCLGKSFSMSNQD	50.8022
545	sp|Q17R89|RHG44_HUMAN	106	116	3	AQELIHFELQV	A-QEL-I-HFE-L-Q-V	35.1119	0	ARHGAP44	lost! -> Gqelihfelqv	-35.1119	1	TEDKLAQELIHFELQVERDV	63.0957
546	sp|Q5VU43|MYOME_HUMAN	774	784	3	MELSALQSMMA	M-ELS-A-LQS-M-M-A	35.1119	0	PDE4DIP	lost! -> melsalqsmmD	-35.1119	1	ERESQMELSALQSMMAVQEE	61.054
547	sp|Q7Z3V4|UBE3B_HUMAN	159	169	3	ITLYLTMLVTF	I-TLY-L-TML-V-T-F	35.1119	0	UBE3B	lost! -> itlyPtmlvtf	-35.1119	1	QDSRLITLYLTMLVTFTDTS	56.2341
548	sp|Q8IYJ2|CJ067_HUMAN	111	121	7	MMKSLQVDFGF	M-MKS-L-QVD-F-G-F	35.1119	0	C10orf67	lost! -> mmkslqvdCgf	-35.1119	1	QKLAQMMKSLQVDFGFLKQL	58.7802
549	sp|Q96GR2|ACBG1_HUMAN	589	599	4	MELPIISNAML	M-ELP-I-ISN-A-M-L	35.1119	0	ACSBG1	lost! -> melpiisnTml	-35.1119	1	EEAVKMELPIISNAMLIGDQ	61.054
550	sp|Q9Y4F4|F179B_HUMAN	135	145	3	ALYRALGRVLV	A-LYR-A-LGR-V-L-V	35.1119	0	FAM179B	lost! -> alyralgPvlv	-35.1119	1	PRRKEALYRALGRVLVEGGS	58.7802
551	sp|P46199|IF2M_HUMAN	623	632	2	VGEASILATF	V-GE-A-SIL-A-T-F	31.6228	0	MTIF2	lost! -> vgeTsilatf	-31.6228	1	VEEHPVGEASILATFSVTE	56.2341
552	sp|Q7Z3Z2|RD3_HUMAN	73	81	1	LSPIERLQL	L-SP-I-ER-L-Q-L	77.4264	0	RD3	l-sp-i-eW-l-q-l	-31.0105	2	RSTYDLSPIERLQLEDVC	82.5404
553	sp|Q6EBC2|IL31_HUMAN	45	53	1	LQSLSKMLL	L-QS-L-SK-M-L-L	77.4264	0	IL31	l-qs-l-Wk-m-l-l	-31.0105	1	KIVEELQSLSKMLLKDVE	85.7696
554	sp|Q8NFM4|ADCY4_HUMAN	834	842	1	MENLTRLLL	M-EN-L-TR-L-L-L	77.4264	0	ADCY4	m-en-l-tW-l-l-l	-31.0105	1	EETETMENLTRLLLENVL	82.5404
