# Supplementary material for: Proteome-wide search for functional motifs altered in tumors: Prediction of nuclear export signals inactivated by cancer-related mutations
Source: Sci Rep. 2016 May 12;6:25869. doi: 10.1038/srep25869 (PMC4865848; doi:10.1038/srep25869)
Supplement: Supplementary Information [file srep25869-s4.xls]

## Sheet: STable1
	QUARTILE OF THE SECOND TOOL
	Q1				Q1+Q2				Q1+Q2+Q3
Tool combined with Wregex	0	0	0	0	0	0	0	0	0	0	0	0
0	8	0.32	0	0	14	0.56	3	0.125	22	0.88	4	0.166667
0	11	0.44	1	0.0416667	19	0.76	5	0.208333	24	0.96	12	0.5
0	9	0.36	3	0.125	15	0.6	9	0.375	21	0.84	13	0.541667
Supplementary table 1: Performance of the combination between Wregex and different NES prediction tools.
Wregex was used as the first step to analyse the whole ValidNESs database (Fu, S. C., Huang, H. C., Horton, P., & Juan, H. F. (2012). ValidNESs: a database of validated leucine-rich nuclear export signals. Nucleic acids research, D338-343). We excluded candidates with a score lower than 50, and then selected those candidates in the first quartile. This resulted in 49 Wregex Q1 candidates, which w…

## Sheet: Orig
ID	Entry	Motif	Begin	End	Combinations	Sequence	Alignment	Score
Q05116(MP2K1_XENLA)@31-46	Q05116(MP2K1_XENLA)	NES/CRM1	31	46	4	EAlqkkleeleldeqQ	EA-l-qkk-l-ee-l-e-l-deqQ	100
Q9BRK4(LZTS2_HUMAN)@630-643	Q9BRK4(LZTS2_HUMAN)	NES/CRM1	630	643	4	QleqelqqlslelE	Q-l-eqe-l-qq-l-s-l-elE	100
O15519(CFLAR_HUMAN)@133-147	O15519(CFLAR_HUMAN)	NES/CRM1	133	147	1	DLVVELEKLNLVAPD	D-L-VVE-L-EK-L-N-L-VAPD	100
Q86TB9(PATL1_HUMAN)@754-767	Q86TB9(PATL1_HUMAN)	NES/CRM1	754	767	1	QKLNLLETKLQLVQ	QK-L-NL-L-ETK-L-Q-L-VQ	100
Q9UK80(UBP21_HUMAN)@134-147	Q9UK80(UBP21_HUMAN)	NES/CRM1	134	147	1	elgaalsrlalrpe	e-l-gaa-l-sr-l-a-l-rpe	100
Q14678(KANK1_HUMAN)@612-624	Q14678(KANK1_HUMAN)	NES/CRM1	612	624	1	DltllktnlnlKE	D-l-tl-l-ktn-l-n-l-KE	100
P25054(APC_HUMAN)@67-78	P25054(APC_HUMAN)	NES/CRM1	67	78	1	DllerlkelnlD	Dl-l-er-l-ke-l-n-l-D	100
P42345(MTOR_HUMAN)@2114-2124	P42345(MTOR_HUMAN)	NES/CRM1	2114	2124	1	QLPQLTSLELQ	Q-L-PQ-L-TS-L-E-L-Q	100
P15336(ATF2_HUMAN)@388-404	P15336(ATF2_HUMAN)	NES/CRM1	388	404	2	SSLNGQLQSEVTLLRNE	SS-L-NGQ-L-QSE-V-T-L-LRNE	87.3326
P42858(HD_HUMAN)@1271-1286	P42858(HD_HUMAN)	NES/CRM1	1271	1286	1	SALDVLSQILELATLQ	SA-L-DV-L-SQI-L-E-L-ATLQ	86.5964
O60716-18(CTND1_HUMAN)@835-849	O60716-18(CTND1_HUMAN)	NES/CRM1	835	849	6	esleeeldvlvldde	es-l-eee-l-dv-l-v-l-dde	85.7696
O95613(PCNT_HUMAN)@1834-1848	O95613(PCNT_HUMAN)	NES/CRM1	1834	1848	2	QLAELERNVALREAE	Q-L-AE-L-ERN-V-A-L-REAE	85.7696
Q9BY84(DUS16_HUMAN)@374-388	Q9BY84(DUS16_HUMAN)	NES/CRM1	374	388	1	SPLVQAlsglhlSAD	SP-L-VQA-l-sg-l-h-l-SAD	85.7696
P38861(NMD3_YEAST)@494-507	P38861(NMD3_YEAST)	NES/CRM1	494	507	4	delldeldemTLED	de-l-lde-l-de-m-T-L-ED	84.8343
P05865(REV_HV1C4)@74-87	P05865(REV_HV1C4)	NES/CRM1	74	87	2	QlpplerltlDCSE	Q-l-pp-l-er-l-t-l-DCSE	84.8343
P21952(PO3F1_MOUSE)@366-379	P21952(PO3F1_MOUSE)	NES/CRM1	366	379	2	EitgladslqlEKE	E-i-tg-l-ads-l-q-l-EKE	84.8343
Q82233(Q82233_9DELA)@80-93	Q82233(Q82233_9DELA)	NES/CRM1	80	93	1	Dalsaqlysslsld	Da-l-saq-l-yss-l-s-l-d	84.8343
Q02085(SNAI1_MOUSE)@134-147	Q02085(SNAI1_MOUSE)	NES/CRM1	134	147	1	qlpkqlarlsVAKD	q-l-pkq-l-ar-l-s-V-AKD	84.8343
Q14674(ESPL1_HUMAN)@648-661	Q14674(ESPL1_HUMAN)	NES/CRM1	648	661	1	SALDAIREALQLLD	SA-L-DA-I-REA-L-Q-L-LD	84.8343
Q14674(ESPL1_HUMAN)@791-804	Q14674(ESPL1_HUMAN)	NES/CRM1	791	804	1	QALEVLLLLRIVSE	QA-L-EV-L-LL-L-R-I-VSE	84.8343
O43196(MSH5_HUMAN)@280-292	O43196(MSH5_HUMAN)	NES/CRM1	280	292	2	DLGELSSRLDVIQ	D-L-GE-L-SSR-L-D-V-IQ	83.7678
Q14674(ESPL1_HUMAN)@1651-1663	Q14674(ESPL1_HUMAN)	NES/CRM1	1651	1663	2	eiadqlqglslqe	ei-a-dq-l-qg-l-s-l-qe	83.7678
Q04377(LCD1_YEAST)@221-232	Q04377(LCD1_YEAST)	NES/CRM1	221	232	1	STIEILNRLKLD	ST-I-EI-L-NR-L-K-L-D	82.5404
Q9R1A8(RFWD2_MOUSE)@279-294	Q9R1A8(RFWD2_MOUSE)	NES/CRM1	279	294	6	EQLEQIQKELSVLEED	EQ-L-EQ-I-QKE-L-S-V-LEED	74.9894
O95613(PCNT_HUMAN)@2032-2047	O95613(PCNT_HUMAN)	NES/CRM1	2032	2047	4	SELLLVKNEMRLSLED	SE-L-LL-V-KNE-M-R-L-SLED	74.9894
P04637(P53_HUMAN)@339-354	P04637(P53_HUMAN)	NES/CRM1	339	354	2	emfrelnealelkdAQ	e-m-fre-l-nea-l-e-l-kdAQ	74.9894
O35973(PER1_MOUSE)@1216-1231	O35973(PER1_MOUSE)	NES/CRM1	1216	1231	2	DPLFSELDGLGLEPME	DP-L-FSE-L-DG-L-G-L-EPME	74.9894
Q13043(STK4_HUMAN)@359-374	Q13043(STK4_HUMAN)	NES/CRM1	359	374	2	DTLPSQlgtmviNAED	DT-L-PSQ-l-gt-m-v-i-NAED	74.9894
P42858(HD_HUMAN)@291-306	P42858(HD_HUMAN)	NES/CRM1	291	306	2	SWLLNVLLGLLVPVED	SW-L-LNV-L-LG-L-L-V-PVED	74.9894
Q8N720(ZN655_HUMAN)@97-112	Q8N720(ZN655_HUMAN)	NES/CRM1	97	112	2	erlqeilrkflylERE	er-l-qei-l-rkf-l-y-l-ERE	74.9894
Q16665(HIF1A_HUMAN)@464-479	Q16665(HIF1A_HUMAN)	NES/CRM1	464	479	2	SSADPALNQEVALKLE	SS-A-DPA-L-NQE-V-A-L-KLE	74.9894
P42345(MTOR_HUMAN)@207-222	P42345(MTOR_HUMAN)	NES/CRM1	207	222	1	EGAVAALRACLILTTQ	EG-A-VAA-L-RAC-L-I-L-TTQ	74.9894
Q8IXJ6(SIRT2_HUMAN)@39-54	Q8IXJ6(SIRT2_HUMAN)	NES/CRM1	39	54	1	DFlrnlfsqtlslGSQ	DF-l-rnl-f-sqt-l-s-l-GSQ	74.9894
P03419(MATRX_HRSVA)@46-61	P03419(MATRX_HRSVA)	NES/CRM1	46	61	1	DLLIKELANVNILVKQ	DL-L-IKE-L-AN-V-N-I-LVKQ	74.9894
P10688(PLCD1_RAT)@164-178	P10688(PLCD1_RAT)	NES/CRM1	164	178	3	elkdflkelniqvdD	e-l-kdf-l-ke-l-n-i-qvdD	73.5642
P22363(PHOSP_RABVC)@47-61	P22363(PHOSP_RABVC)	NES/CRM1	47	61	3	DNlpedmkrlhlDDE	DN-l-ped-m-kr-l-h-l-DDE	73.5642
P53686(HST2_YEAST)@307-321	P53686(HST2_YEAST)	NES/CRM1	307	321	3	eivhdlenlslDQSE	e-i-vhd-l-en-l-s-l-DQSE	73.5642
Q16254(E2F4_HUMAN)@34-48	Q16254(E2F4_HUMAN)	NES/CRM1	34	48	2	QEAKDGVLDLKLAAD	QE-A-KDG-V-LD-L-K-L-AAD	73.5642
P22363(PHOSP_RABVC)@9-23	P22363(PHOSP_RABVC)	NES/CRM1	9	23	2	SAIRAGLADLEMAEE	SA-I-RAG-L-AD-L-E-M-AEE	73.5642
Q14494(NF2L1_HUMAN)@219-233	Q14494(NF2L1_HUMAN)	NES/CRM1	219	233	2	EGAEALARNLLVDGE	EG-A-EA-L-ARN-L-L-V-DGE	73.5642
P51587(BRCA2_HUMAN)@1382-1396	P51587(BRCA2_HUMAN)	NES/CRM1	1382	1396	2	EdlsdltflevaKAQ	Ed-l-sd-l-tf-l-e-v-aKAQ	73.5642
Q9HBL8(NMRL1_HUMAN)@191-205	Q9HBL8(NMRL1_HUMAN)	NES/CRM1	191	205	2	SDLGPVVLSLLKMPE	SD-L-GPV-V-LSL-L-K-M-PE	73.5642
Q86TB9(PATL1_HUMAN)@84-98	Q86TB9(PATL1_HUMAN)	NES/CRM1	84	98	2	ENlaerlskmviENE	EN-l-aer-l-sk-m-v-i-ENE	73.5642
O95613(PCNT_HUMAN)@762-776	O95613(PCNT_HUMAN)	NES/CRM1	762	776	2	EAEEKLTLMLLELRE	E-A-EEK-L-TL-M-L-L-ELRE	73.5642
P39723(SPC72_YEAST)@417-431	P39723(SPC72_YEAST)	NES/CRM1	417	431	2	DlekqindlqidkSE	D-l-ekq-i-nd-l-q-i-dkSE	73.5642
Q14994(NR1I3_HUMAN)@283-297	Q14994(NR1I3_HUMAN)	NES/CRM1	283	297	2	DEIDQLQEEMALTLQ	DE-I-DQ-L-QEE-M-A-L-TLQ	73.5642
P61925(IPKA_HUMAN)@37-51	P61925(IPKA_HUMAN)	NES/CRM1	37	51	1	ElalklagldiNKTE	El-a-lk-l-ag-l-d-i-NKTE	73.5642
P06748(NPM_HUMAN)@70-84	P06748(NPM_HUMAN)	NES/CRM1	70	84	1	SPIKVTLATLKMSVQ	SP-I-KVT-L-AT-L-K-M-SVQ	73.5642
Q9BZB8(CPEB1_HUMAN)@94-108	Q9BZB8(CPEB1_HUMAN)	NES/CRM1	94	108	1	DlclglqslslTGWD	D-l-clg-l-qs-l-s-l-TGWD	73.5642
Q12315(GLE1_YEAST)@423-436	Q12315(GLE1_YEAST)	NES/CRM1	423	436	2	SLFAIITRLQLPQE	S-L-FAI-I-TR-L-Q-L-PQE	71.9686
P11745(RNA1_YEAST)@383-396	P11745(RNA1_YEAST)	NES/CRM1	383	396	2	ERLEKELLEVQVDD	ER-L-EKE-L-LE-V-Q-V-DD	71.9686
Q9BRK4(LZTS2_HUMAN)@570-583	Q9BRK4(LZTS2_HUMAN)	NES/CRM1	570	583	2	SLRAQVERLRVELQ	S-L-RAQ-V-ER-L-R-V-ELQ	71.9686
O43196(MSH5_HUMAN)@800-813	O43196(MSH5_HUMAN)	NES/CRM1	800	813	2	QTlvdkfmkldlED	QT-l-vdk-f-mk-l-d-l-ED	71.9686
O95613(PCNT_HUMAN)@1538-1551	O95613(PCNT_HUMAN)	NES/CRM1	1538	1551	2	EKldefnelaiQKE	EK-l-de-f-ne-l-a-i-QKE	71.9686
Q6NXT1(ANR54_HUMAN)@282-295	Q6NXT1(ANR54_HUMAN)	NES/CRM1	282	295	2	dllasftslslQMQ	dl-l-as-f-ts-l-s-l-QMQ	71.9686
O15350(P73_HUMAN)@366-379	O15350(P73_HUMAN)	NES/CRM1	366	379	1	eilmklkeslelme	ei-l-mk-l-kes-l-e-l-me	71.9686
Q14494(NF2L1_HUMAN)@248-261	Q14494(NF2L1_HUMAN)	NES/CRM1	248	261	1	QTAlsleeclrllE	QT-A-ls-l-eec-l-r-l-lE	71.9686
Q997F2(V_NIPAV)@2-15	Q997F2(V_NIPAV)	NES/CRM1	2	15	1	DKLELVNDGLNIID	DK-L-EL-V-NDG-L-N-I-ID	71.9686
Q86TB9(PATL1_HUMAN)@651-664	Q86TB9(PATL1_HUMAN)	NES/CRM1	651	664	1	SITSLLRQLMNLPQ	S-I-TSL-L-RQL-M-N-L-PQ	71.9686
O95613(PCNT_HUMAN)@2712-2725	O95613(PCNT_HUMAN)	NES/CRM1	2712	2725	1	QTAKDNLQKELRIE	QT-A-KDN-L-QKE-L-R-I-E	71.9686
Q14674(ESPL1_HUMAN)@1013-1026	Q14674(ESPL1_HUMAN)	NES/CRM1	1013	1026	1	EALKLTTKLQIPRQ	E-A-LK-L-TTK-L-Q-I-PRQ	71.9686
P27987(IP3KB_HUMAN)@292-305	P27987(IP3KB_HUMAN)	NES/CRM1	292	305	1	SLGLFGASLTMATE	S-L-GL-F-GAS-L-T-M-ATE	71.9686
Q9QUS1(NR1I3_RAT)@188-200	Q9QUS1(NR1I3_RAT)	NES/CRM1	188	200	3	DLPLFRSLTMEDQ	D-L-PL-F-RS-L-T-M-EDQ	70.1704
O35973(PER1_MOUSE)@487-499	O35973(PER1_MOUSE)	NES/CRM1	487	499	2	qelseqihrlllQ	qe-l-seq-i-hr-l-l-l-Q	70.1704
P25054(APC_HUMAN)@7-19	P25054(APC_HUMAN)	NES/CRM1	7	19	2	DQLLKQVEALKME	DQ-L-LKQ-V-EA-L-K-M-E	70.1704
P11745(RNA1_YEAST)@228-240	P11745(RNA1_YEAST)	NES/CRM1	228	240	2	QYLKNLEILDLQD	QY-L-KN-L-EI-L-D-L-QD	70.1704
P34758(SCD5_YEAST)@855-867	P34758(SCD5_YEAST)	NES/CRM1	855	867	2	qslQQQVDALQIQ	qs-l-QQQ-V-DA-L-Q-I-Q	70.1704
Q9LMK7(RBP1A_ARATH)@171-183	Q9LMK7(RBP1A_ARATH)	NES/CRM1	171	183	2	dtagllekltvee	dt-a-gl-l-ek-l-t-v-ee	70.1704
O94916(NFAT5_HUMAN)@4-16	O94916(NFAT5_HUMAN)	NES/CRM1	4	16	1	dfisllsadldle	df-i-sl-l-sad-l-d-l-e	70.1704
Q8IXJ6(SIRT2_HUMAN)@255-267	Q8IXJ6(SIRT2_HUMAN)	NES/CRM1	255	267	1	DLLLVMGTSLQVQ	DL-L-LV-M-GTS-L-Q-V-Q	70.1704
Q9YZN9(C_MEASC)@75-87	Q9YZN9(C_MEASC)	NES/CRM1	75	87	1	DlekamttlklWE	D-l-eka-m-tt-l-k-l-WE	70.1704
Q99704(DOK1_HUMAN)@179-191	Q99704(DOK1_HUMAN)	NES/CRM1	179	191	1	EAERLTLLTVGAQ	E-A-ER-L-TL-L-T-V-GAQ	70.1704
P25054(APC_HUMAN)@1652-1663	P25054(APC_HUMAN)	NES/CRM1	1652	1663	1	STATSLSDLTIE	ST-A-TS-L-SD-L-T-I-E	68.1292
P42345(MTOR_HUMAN)@1279-1290	P42345(MTOR_HUMAN)	NES/CRM1	1279	1290	1	DWlewlrrlslE	DW-l-ew-l-rr-l-s-l-E	68.1292
O95613(PCNT_HUMAN)@687-698	O95613(PCNT_HUMAN)	NES/CRM1	687	698	1	ELKEEIELLKIE	E-L-KEE-I-EL-L-K-I-E	68.1292
Q14674(ESPL1_HUMAN)@246-257	Q14674(ESPL1_HUMAN)	NES/CRM1	246	257	1	QRALCLLELTLE	QR-A-LC-L-LE-L-T-L-E	68.1292
P42345(MTOR_HUMAN)@1057-1073	P42345(MTOR_HUMAN)	NES/CRM1	1057	1073	3	EQIVVALGGEFKLYLPQ	EQ-I-VVA-L-GGE-F-K-L-YLPQ	66.6085
P35869(AHR_HUMAN)@733-748	P35869(AHR_HUMAN)	NES/CRM1	733	748	4	SSLEDFVTCLQLPENQ	SS-L-EDF-V-TC-L-Q-L-PENQ	64.9382
Q14678(KANK1_HUMAN)@463-478	Q14678(KANK1_HUMAN)	NES/CRM1	463	478	4	ESLKEKIYRLEVQLRE	ES-L-KEK-I-YR-L-E-V-QLRE	64.9382
O95613(PCNT_HUMAN)@1261-1276	O95613(PCNT_HUMAN)	NES/CRM1	1261	1276	4	QSLSLAVDGLMEMALD	QS-L-SLA-V-DGL-M-E-M-ALD	64.9382
O95613(PCNT_HUMAN)@1674-1689	O95613(PCNT_HUMAN)	NES/CRM1	1674	1689	4	EEILHLNLKLDMQNSQ	EE-I-LH-L-NLK-L-D-M-QNSQ	64.9382
P11745(RNA1_YEAST)@341-356	P11745(RNA1_YEAST)	NES/CRM1	341	356	3	dllqskfddlevddfe	dl-l-qsk-f-dd-l-e-v-ddfe	64.9382
P10238(ICP27_HHV11)@4-19	P10238(ICP27_HHV11)	NES/CRM1	4	19	3	DidmlidlgldlsdSD	D-i-dml-i-dlg-l-d-l-sdSD	64.9382
P14635(CCNB1_HUMAN)@140-155	P14635(CCNB1_HUMAN)	NES/CRM1	140	155	2	EdlcqafsdvilavND	Ed-l-cqa-f-sd-v-i-l-avND	64.9382
O00221(IKBE_HUMAN)@270-285	O00221(IKBE_HUMAN)	NES/CRM1	270	285	2	EAPAVLLCCLALLPQE	E-A-PAV-L-LCC-L-A-L-LPQE	64.9382
Q14494(NF2L1_HUMAN)@444-459	Q14494(NF2L1_HUMAN)	NES/CRM1	444	459	2	EAMLDEISLMDLAIEE	EA-M-LDE-I-SL-M-D-L-AIEE	64.9382
O95613(PCNT_HUMAN)@2519-2534	O95613(PCNT_HUMAN)	NES/CRM1	2519	2534	2	SEIQALRAQLRMTHLQ	SE-I-QA-L-RAQ-L-R-M-THLQ	64.9382
Q9QUS1(NR1I3_RAT)@210-225	Q9QUS1(NR1I3_RAT)	NES/CRM1	210	225	2	EILHISLNTTFCLQTQ	EI-L-HIS-L-NTT-F-C-L-QTQ	64.9382
Q9H9S0(NANOG_HUMAN)@123-138	Q9H9S0(NANOG_HUMAN)	NES/CRM1	123	138	2	QQmqelsnilnlSYKQ	QQ-m-qe-l-sni-l-n-l-SYKQ	64.9382
P24097(REV_BIV29)@110-125	P24097(REV_BIV29)	NES/CRM1	110	125	2	qqledlvrhmslGSPD	qq-l-edl-v-rh-m-s-l-GSPD	64.9382
Q9WVH5(Q9WVH5_MOUSE)@593-608	Q9WVH5(Q9WVH5_MOUSE)	NES/CRM1	593	608	2	EKLPSDLDGMFIERLD	EK-L-PSD-L-DG-M-F-I-ERLD	64.9382
P42858(HD_HUMAN)@2055-2070	P42858(HD_HUMAN)	NES/CRM1	2055	2070	1	QRLYSLLDRFRLSTMQ	QR-L-YSL-L-DR-F-R-L-STMQ	64.9382
P24937(PIV6_ADE05)@82-97	P24937(PIV6_ADE05)	NES/CRM1	82	97	1	DGLASGISGVVDLANQ	DG-L-ASG-I-SGV-V-D-L-ANQ	64.9382
Q9BRK4(LZTS2_HUMAN)@384-398	Q9BRK4(LZTS2_HUMAN)	NES/CRM1	384	398	8	QRAQQLLQLQVFQLQ	QR-A-QQ-L-LQ-L-Q-V-FQLQ	63.0957
Q9UQL6(HDAC5_HUMAN)@421-435	Q9UQL6(HDAC5_HUMAN)	NES/CRM1	421	435	4	SSIPGCLLGVALEGD	SS-I-PGC-L-LG-V-A-L-EGD	63.0957
P50616(TOB1_HUMAN)@224-238	P50616(TOB1_HUMAN)	NES/CRM1	224	238	4	SSMHSLYGLGLGSQQ	SS-M-HS-L-YG-L-G-L-GSQQ	63.0957
P03243(E1BL_ADE05)@82-96	P03243(E1BL_ADE05)	NES/CRM1	82	96	2	ElypelrriltiTED	E-l-ype-l-rri-l-t-i-TED	63.0957
P60228(EIF3E_HUMAN)@352-366	P60228(EIF3E_HUMAN)	NES/CRM1	352	366	2	SINMLADKLNMTPEE	S-I-NM-L-ADK-L-N-M-TPEE	63.0957
O94916(NFAT5_HUMAN)@1509-1523	O94916(NFAT5_HUMAN)	NES/CRM1	1509	1523	2	QNIEKIDLLVSLQNQ	QN-I-EK-I-DLL-V-S-L-QNQ	63.0957
P42345(MTOR_HUMAN)@654-668	P42345(MTOR_HUMAN)	NES/CRM1	654	668	2	DVLSKLLVVGITDPD	DV-L-SK-L-LV-V-G-I-TDPD	63.0957
Q14145(KEAP1_HUMAN)@275-289	Q14145(KEAP1_HUMAN)	NES/CRM1	275	289	2	sltpnflqmqlqkce	s-l-tpn-f-lq-m-q-l-qkce	63.0957
Q5EBH1(RASF5_MOUSE)@368-382	Q5EBH1(RASF5_MOUSE)	NES/CRM1	368	382	2	SIPElqnfltilEKE	S-I-PE-l-qnf-l-t-i-lEKE	63.0957
Q61699(HS105_MOUSE)@255-269	Q61699(HS105_MOUSE)	NES/CRM1	255	269	2	DAKSKIRALLRLHQE	D-A-KSK-I-RAL-L-R-L-HQE	63.0957
Q12824(SNF5_HUMAN)@184-198	Q12824(SNF5_HUMAN)	NES/CRM1	184	198	2	EVLVPIRLDMEIDGQ	EV-L-VP-I-RLD-M-E-I-DGQ	63.0957
Q9Y572(RIPK3_HUMAN)@153-167	Q9Y572(RIPK3_HUMAN)	NES/CRM1	153	167	1	ELHVKLADFGLSTFQ	E-L-HVK-L-AD-F-G-L-STFQ	63.0957
Q9BZL6(KPCD2_HUMAN)@628-642	Q9BZL6(KPCD2_HUMAN)	NES/CRM1	628	642	1	EKLHGDMLEMILSSE	EK-L-HGD-M-LE-M-I-L-SSE	63.0957
O43196(MSH5_HUMAN)@334-348	O43196(MSH5_HUMAN)	NES/CRM1	334	348	1	QVLYKTVYSALGLRD	QV-L-YKT-V-YSA-L-G-L-RD	63.0957
P56524(HDAC4_HUMAN)@472-485	P56524(HDAC4_HUMAN)	NES/CRM1	472	485	3	QNAQALQHLVIQQQ	QN-A-QA-L-QH-L-V-I-QQQ	61.054
Q9QY16(DDX25_RAT)@237-250	Q9QY16(DDX25_RAT)	NES/CRM1	237	250	3	DLTKIRVFVLDEAD	D-L-TK-I-RV-F-V-L-DEAD	61.054
Q01663(AP1_SCHPO)@332-345	Q01663(AP1_SCHPO)	NES/CRM1	332	345	2	SIPNVELSLNVNQQ	S-I-PN-V-ELS-L-N-V-NQQ	61.054
P42224(STAT1_HUMAN)@399-412	P42224(STAT1_HUMAN)	NES/CRM1	399	412	2	SLAAEFRHLQLKEQ	SL-A-AE-F-RH-L-Q-L-KEQ	61.054
Q04377(LCD1_YEAST)@687-700	Q04377(LCD1_YEAST)	NES/CRM1	687	700	2	edlpeyieeelkmq	ed-l-pey-i-eee-l-k-m-q	61.054
Q14145(KEAP1_HUMAN)@62-75	Q14145(KEAP1_HUMAN)	NES/CRM1	62	75	2	QAFGIMNELRLSQQ	Q-A-FGI-M-NE-L-R-L-SQQ	61.054
Q61699(HS105_MOUSE)@606-619	Q61699(HS105_MOUSE)	NES/CRM1	606	619	2	QlgrdllnmyieTE	Q-l-grd-l-ln-m-y-i-eTE	61.054
O35864(CSN5_MOUSE)@88-101	O35864(CSN5_MOUSE)	NES/CRM1	88	101	1	ETMIIMDSFALPVE	ET-M-II-M-DS-F-A-L-PVE	61.054
P08014(NEP_INBYA)@32-45	P08014(NEP_INBYA)	NES/CRM1	32	45	1	DIQSQFEQLKLRWE	D-I-QSQ-F-EQ-L-K-L-RWE	61.054
O54943(PER2_MOUSE)@300-313	O54943(PER2_MOUSE)	NES/CRM1	300	313	1	QGAESQLCCLLLAE	QG-A-ESQ-L-CC-L-L-L-AE	61.054
P30021(TG47_BHV1P)@594-607	P30021(TG47_BHV1P)	NES/CRM1	594	607	1	EMTAAFLGVGLIAQ	E-M-TAA-F-LG-V-G-L-IAQ	61.054
P38483(ABEC1_RAT)@129-142	P38483(ABEC1_RAT)	NES/CRM1	129	142	1	QGLRDLISSGVTIQ	QG-L-RDL-I-SSG-V-T-I-Q	61.054
P42345(MTOR_HUMAN)@689-702	P42345(MTOR_HUMAN)	NES/CRM1	689	702	1	QAENLQALFVALND	Q-A-EN-L-QA-L-F-V-ALND	61.054
Q9R1A8(RFWD2_MOUSE)@236-249	Q9R1A8(RFWD2_MOUSE)	NES/CRM1	236	249	1	DlanvnlmlellVQ	Dl-a-nvn-l-mle-l-l-V-Q	61.054
Q96AP0(ACD_HUMAN)@510-523	Q96AP0(ACD_HUMAN)	NES/CRM1	510	523	1	SLCARVQAVRLPPQ	S-L-CAR-V-QA-V-R-L-PPQ	61.054
O08560(DGKZ_RAT)@669-682	O08560(DGKZ_RAT)	NES/CRM1	669	682	1	EASVPLGTVVVPGD	E-A-SVP-L-GT-V-V-V-PGD	61.054
Q9UK80(UBP21_HUMAN)@304-316	Q9UK80(UBP21_HUMAN)	NES/CRM1	304	316	3	EFLKLLMERLHLE	EF-L-KLL-M-ER-L-H-L-E	58.7802
P38398(BRCA1_HUMAN)@84-96	P38398(BRCA1_HUMAN)	NES/CRM1	84	96	2	eellkiicafqld	ee-l-lki-i-ca-f-q-l-d	58.7802
P03508(NEP_I34A1)@10-22	P03508(NEP_I34A1)	NES/CRM1	10	22	2	QDILLRmskmqlE	QD-I-LLR-m-sk-m-q-l-E	58.7802
O54943(PER2_MOUSE)@458-470	O54943(PER2_MOUSE)	NES/CRM1	458	470	2	qelteqihrllmQ	qe-l-teq-i-hr-l-l-m-Q	58.7802
Q16236-2(NF2L2_HUMAN)@177-189	Q16236-2(NF2L2_HUMAN)	NES/CRM1	177	189	2	sipelqclniEND	s-i-pe-l-qc-l-n-i-END	58.7802
Q6VGU3(Q6VGU3_9ADEN)@494-506	Q6VGU3(Q6VGU3_9ADEN)	NES/CRM1	494	506	2	QSMLQNFRNFILE	QS-M-LQN-F-RN-F-I-L-E	58.7802
P38398(BRCA1_HUMAN)@585-597	P38398(BRCA1_HUMAN)	NES/CRM1	585	597	1	EPISSSISNMELE	EP-I-SSS-I-SN-M-E-L-E	58.7802
P13350(CCNB1_XENLA)@379-391	P13350(CCNB1_XENLA)	NES/CRM1	379	391	1	STIPQLRSDVVVE	ST-I-PQ-L-RSD-V-V-V-E	58.7802
P42345(MTOR_HUMAN)@435-447	P42345(MTOR_HUMAN)	NES/CRM1	435	447	1	QALGLLSVAVRSE	Q-A-LG-L-LS-V-A-V-RSE	58.7802
Q18PE1(DOK7_HUMAN)@3-15	Q18PE1(DOK7_HUMAN)	NES/CRM1	3	15	1	EAALVEGQVKLRD	E-A-AL-V-EGQ-V-K-L-RD	58.7802
Q61699(HS105_MOUSE)@161-173	Q61699(HS105_MOUSE)	NES/CRM1	161	173	1	QIVGLNCLRLMND	Q-I-VG-L-NC-L-R-L-MND	58.7802
Q14674(ESPL1_HUMAN)@704-716	Q14674(ESPL1_HUMAN)	NES/CRM1	704	716	1	QAPGNLEEFEVND	Q-A-PGN-L-EE-F-E-V-ND	58.7802
P61023(CHP1_RAT)@133-149	P61023(CHP1_RAT)	NES/CRM1	133	149	5	DELLQvlrmmvgvniSD	DE-L-LQv-l-rmm-v-g-v-niSD	58.1709
Q5EBH1(RASF5_MOUSE)@295-311	Q5EBH1(RASF5_MOUSE)	NES/CRM1	295	311	2	EVIQGLLKKFMVVDNPQ	EV-I-QGL-L-KKF-M-V-V-DNPQ	58.1709
O14746(TERT_HUMAN)@652-668	O14746(TERT_HUMAN)	NES/CRM1	652	668	1	ERLTSRVKALFSVLNYE	ER-L-TSR-V-KAL-F-S-V-LNYE	58.1709
P35869(AHR_HUMAN)@116-132	P35869(AHR_HUMAN)	NES/CRM1	116	132	1	EFLLQALNGFVLVVTTD	EF-L-LQA-L-NGF-V-L-V-VTTD	58.1709
Q24167(SIMA_DROME)@173-189	Q24167(SIMA_DROME)	NES/CRM1	173	189	1	ELLKQTMDGFLLVLSHE	EL-L-KQT-M-DGF-L-L-V-LSHE	58.1709
P49138(MAPK2_MOUSE)@340-355	P49138(MAPK2_MOUSE)	NES/CRM1	340	355	6	eemtsalatmrvdyeQ	ee-m-tsa-l-at-m-r-v-dyeQ	56.2341
P35869(AHR_HUMAN)@537-552	P35869(AHR_HUMAN)	NES/CRM1	537	552	6	SDLYSIMKNLGIDFED	SD-L-YSI-M-KN-L-G-I-DFED	56.2341
P30309(MPI1B_XENLA)@224-239	P30309(MPI1B_XENLA)	NES/CRM1	224	239	4	QNLDGFADFFSVDEEE	QN-L-DG-F-ADF-F-S-V-DEEE	56.2341
Q83414(Q83414_MUMIV)@80-95	Q83414(Q83414_MUMIV)	NES/CRM1	80	95	4	DEmtkkfgtltiHDTE	DE-m-tkk-f-gt-l-t-i-HDTE	56.2341
O43196(MSH5_HUMAN)@639-654	O43196(MSH5_HUMAN)	NES/CRM1	639	654	4	ESISLGLSTFMIDLNQ	ES-I-SLG-L-ST-F-M-I-DLNQ	56.2341
Q9UDY8(MALT1_HUMAN)@375-390	Q9UDY8(MALT1_HUMAN)	NES/CRM1	375	390	3	qlDFKVVSLLDLTEYE	q-l-DFK-V-VSL-L-D-L-TEYE	56.2341
P04637(P53_HUMAN)@192-207	P04637(P53_HUMAN)	NES/CRM1	192	207	2	QHLIRVEGNLRVEYLD	QH-L-IR-V-EGN-L-R-V-EYLD	56.2341
Q04377(LCD1_YEAST)@551-566	Q04377(LCD1_YEAST)	NES/CRM1	551	566	2	EVLNIFENLLMIYGDD	EV-L-NI-F-ENL-L-M-I-YGDD	56.2341
P17861(XBP1_HUMAN)@184-199	P17861(XBP1_HUMAN)	NES/CRM1	184	199	2	QNispwilavltlqiq	QN-i-spw-i-lav-l-t-l-qiq	56.2341
P51587(BRCA2_HUMAN)@1041-1056	P51587(BRCA2_HUMAN)	NES/CRM1	1041	1056	2	SLACVEIVNTLALDNQ	SL-A-CVE-I-VNT-L-A-L-DNQ	56.2341
P42345(MTOR_HUMAN)@973-988	P42345(MTOR_HUMAN)	NES/CRM1	973	988	1	QAitfifkslglKCVQ	QA-i-tfi-f-ks-l-g-l-KCVQ	56.2341
P42858(HD_HUMAN)@124-139	P42858(HD_HUMAN)	NES/CRM1	124	139	1	QKLLGIAMELFLLCSD	QK-L-LG-I-AME-L-F-L-LCSD	56.2341
P02554(TBB_PIG)@108-123	P02554(TBB_PIG)	NES/CRM1	108	123	1	EGAELVDSVLDVVRKE	EG-A-EL-V-DSV-L-D-V-VRKE	56.2341
Q9UMX3(BOK_HUMAN)@125-136	Q9UMX3(BOK_HUMAN)	NES/CRM1	125	136	1	SLYAVAAGLAVD	S-L-YA-V-AAG-L-A-V-D	56.2341
P36328(POLN_EEVVP)@518-529	P36328(POLN_EEVVP)	NES/CRM1	518	529	1	QLCvrffgldld	Q-L-Cvr-f-fg-l-d-l-d	56.2341
P24937(PIV6_ADE05)@231-242	P24937(PIV6_ADE05)	NES/CRM1	231	242	1	STlnsivglgvQ	ST-l-ns-i-vg-l-g-v-Q	56.2341
P40427(EXD_DROME)@104-115	P40427(EXD_DROME)	NES/CRM1	104	115	1	QLMRLDNMLIAE	Q-L-MR-L-DN-M-L-I-AE	56.2341
Q9Y2W2(WBP11_HUMAN)@102-116	Q9Y2W2(WBP11_HUMAN)	NES/CRM1	102	116	3	DIYKELRKLEVEYEQ	D-I-YKE-L-RK-L-E-V-EYEQ	54.117
P14635(CCNB1_HUMAN)@207-221	P14635(CCNB1_HUMAN)	NES/CRM1	207	221	2	DWLVQVQMKFRLLQE	DW-L-VQ-V-QMK-F-R-L-LQE	54.117
Q14872(MTF1_HUMAN)@713-727	Q14872(MTF1_HUMAN)	NES/CRM1	713	727	2	SAMDVSEFLSLQSLD	S-A-MD-V-SEF-L-S-L-QSLD	54.117
P13350(CCNB1_XENLA)@173-187	P13350(CCNB1_XENLA)	NES/CRM1	173	187	2	DWLVQVQMKFRLLQE	DW-L-VQ-V-QMK-F-R-L-LQE	54.117
P03243(E1BL_ADE05)@169-183	P03243(E1BL_ADE05)	NES/CRM1	169	183	2	EEAIRVYAKVALRPD	EE-A-IR-V-YAK-V-A-L-RPD	54.117
Q04377(LCD1_YEAST)@76-90	Q04377(LCD1_YEAST)	NES/CRM1	76	90	2	SMLRDKINFLNIERE	SM-L-RDK-I-NF-L-N-I-ERE	54.117
P42858(HD_HUMAN)@354-368	P42858(HD_HUMAN)	NES/CRM1	354	368	2	EQLVQVYELTLHHTQ	EQ-L-VQ-V-YE-L-T-L-HHTQ	54.117
Q68SB1-2(STAU2_RAT)@3-17	Q68SB1-2(STAU2_RAT)	NES/CRM1	3	17	2	QinqmfsvqlslGEQ	Q-i-nqm-f-svq-l-s-l-GEQ	54.117
P39723(SPC72_YEAST)@193-207	P39723(SPC72_YEAST)	NES/CRM1	193	207	2	EKMDTLSKFIIQFLQ	EK-M-DT-L-SK-F-I-I-QFLQ	54.117
Q9UDY8(MALT1_HUMAN)@809-823	Q9UDY8(MALT1_HUMAN)	NES/CRM1	809	823	2	DEIPFSFSDRLRISE	DE-I-PFS-F-SDR-L-R-I-SE	54.117
P40427(EXD_DROME)@42-56	P40427(EXD_DROME)	NES/CRM1	42	56	2	DIGEILQQIMSISEQ	D-I-GEI-L-QQI-M-S-I-SEQ	54.117
P14635(CCNB1_HUMAN)@343-357	P14635(CCNB1_HUMAN)	NES/CRM1	343	357	1	QIAAGAFCLALKILD	QI-A-AGA-F-CLA-L-K-I-LD	54.117
P38398(BRCA1_HUMAN)@853-867	P38398(BRCA1_HUMAN)	NES/CRM1	853	867	1	DAQYLQNTFKVSKRQ	D-A-QY-L-QNT-F-K-V-SKRQ	54.117
Q04206(TF65_HUMAN)@153-167	Q04206(TF65_HUMAN)	NES/CRM1	153	167	1	DLNAVRLCFQVTVRD	D-L-NA-V-RLC-F-Q-V-TVRD	54.117
P42345(MTOR_HUMAN)@124-138	P42345(MTOR_HUMAN)	NES/CRM1	124	138	1	EMASKAIGRLAMAGD	EM-A-SKA-I-GR-L-A-M-AGD	54.117
P51587(BRCA2_HUMAN)@2485-2499	P51587(BRCA2_HUMAN)	NES/CRM1	2485	2499	1	QNARDIQDMRIKKKQ	QN-A-RD-I-QD-M-R-I-KKKQ	54.117
P39723(SPC72_YEAST)@476-490	P39723(SPC72_YEAST)	NES/CRM1	476	490	1	QNLLLHLDSIFNILQ	QN-L-LLH-L-DSI-F-N-I-LQ	54.117
P42858(HD_HUMAN)@2897-2907	P42858(HD_HUMAN)	NES/CRM1	2897	2907	1	DAESLVKLSVD	D-A-ES-L-VK-L-S-V-D	53.367
P60010(ACT_YEAST)@348-361	P60010(ACT_YEAST)	NES/CRM1	348	361	2	SLTTFQQMWISKQE	S-L-TT-F-QQ-M-W-I-SKQE	51.7947
P03508(NEP_I34A1)@95-108	P03508(NEP_I34A1)	NES/CRM1	95	108	2	EQITFMQALHLLLE	EQ-I-TF-M-QA-L-H-L-LLE	51.7947
O00311(CDC7_HUMAN)@49-62	O00311(CDC7_HUMAN)	NES/CRM1	49	62	2	EAVPQLSNVFKIED	E-A-VPQ-L-SNV-F-K-I-ED	51.7947
Q9W639(Q9W639_XENLA)@374-387	Q9W639(Q9W639_XENLA)	NES/CRM1	374	387	1	ERARLHIGKGVQLE	ER-A-RLH-I-GKG-V-Q-L-E	51.7947
Q13485(SMAD4_HUMAN)@377-390	Q13485(SMAD4_HUMAN)	NES/CRM1	377	390	1	ERARLHIGKGVQLE	ER-A-RLH-I-GKG-V-Q-L-E	51.7947
P46934-4@774-787	P46934-4	NES/CRM1	774	787	1	ELLMCGLGDVDVND	EL-L-MCG-L-GD-V-D-V-ND	51.7947
Q04377(LCD1_YEAST)@96-109	Q04377(LCD1_YEAST)	NES/CRM1	96	109	1	QAVKVNELQVKHLQ	Q-A-VK-V-NE-L-Q-V-KHLQ	51.7947
Q02085(SNAI1_MOUSE)@55-68	Q02085(SNAI1_MOUSE)	NES/CRM1	55	68	1	SLPTLIWDSLLVPQ	S-L-PTL-I-WDS-L-L-V-PQ	51.7947
Q18PE1(DOK7_HUMAN)@72-85	Q18PE1(DOK7_HUMAN)	NES/CRM1	72	85	1	EGLVHTLAIVCLSQ	EG-L-VHT-L-AI-V-C-L-SQ	51.7947
Q99MU3(DSRAD_MOUSE)@126-139	Q99MU3(DSRAD_MOUSE)	NES/CRM1	126	139	1	DGlcshfrelsiSQ	DG-l-csh-f-re-l-s-i-SQ	51.7947
Q24167(SIMA_DROME)@113-126	Q24167(SIMA_DROME)	NES/CRM1	113	126	1	SVmritiaflkiRE	SV-m-rit-i-af-l-k-i-RE	51.7947
Q9H9S0(NANOG_HUMAN)@288-304	Q9H9S0(NANOG_HUMAN)	NES/CRM1	288	304	3	QTMDLFLNYSMNMQPED	QT-M-DLF-L-NYS-M-N-M-QPED	50.8022
O15350(P73_HUMAN)@515-527	O15350(P73_HUMAN)	NES/CRM1	515	527	4	QSIYHLQNLTIED	QS-I-YH-L-QN-L-T-I-ED	49.2388
P34758(SCD5_YEAST)@375-387	P34758(SCD5_YEAST)	NES/CRM1	375	387	2	DSASLPISSVFLQ	DS-A-SLP-I-SS-V-F-L-Q	49.2388
O43196(MSH5_HUMAN)@462-474	O43196(MSH5_HUMAN)	NES/CRM1	462	474	2	EINGLDFMFLSEE	E-I-NG-L-DF-M-F-L-SEE	49.2388
P42566(EPS15_HUMAN)@238-250	P42566(EPS15_HUMAN)	NES/CRM1	238	250	1	DMDGFVSGLEVRE	D-M-DGF-V-SG-L-E-V-RE	49.2388
O14746(TERT_HUMAN)@504-516	O14746(TERT_HUMAN)	NES/CRM1	504	516	1	SLQELTWKMSVRD	S-L-QE-L-TWK-M-S-V-RD	49.2388
P42858(HD_HUMAN)@1676-1688	P42858(HD_HUMAN)	NES/CRM1	1676	1688	1	SGILAILRVLISQ	SG-I-LA-I-LR-V-L-I-SQ	49.2388
Q68SB1-2(STAU2_RAT)@491-503	Q68SB1-2(STAU2_RAT)	NES/CRM1	491	503	1	QGLESIDGVVNVE	QG-L-ES-I-DGV-V-N-V-E	49.2388
O95613(PCNT_HUMAN)@3039-3051	O95613(PCNT_HUMAN)	NES/CRM1	3039	3051	1	ELQFQFVDVLLKD	E-L-QFQ-F-VD-V-L-L-KD	49.2388
P04807(HXKB_YEAST)@312-324	P04807(HXKB_YEAST)	NES/CRM1	312	324	1	eilrlalMDMYKQ	e-i-lr-l-al-M-D-M-YKQ	49.2388
O08560(DGKZ_RAT)@643-658	O08560(DGKZ_RAT)	NES/CRM1	643	658	4	EQLRIQVSRVSMHDYE	EQ-L-RIQ-V-SR-V-S-M-HDYE	48.6968
P13350(CCNB1_XENLA)@106-121	P13350(CCNB1_XENLA)	NES/CRM1	106	121	2	delcqafsdvlihvkd	de-l-cqa-f-sd-v-l-i-hvkd	48.6968
Q16665(HIF1A_HUMAN)@82-97	Q16665(HIF1A_HUMAN)	NES/CRM1	82	97	2	DDMKAQMNCFYLKALD	DD-M-KAQ-M-NC-F-Y-L-KALD	48.6968
P60010(ACT_YEAST)@211-225	P60010(ACT_YEAST)	NES/CRM1	211	225	3	dikeklcyvaldFEQ	d-i-kek-l-cy-v-a-l-dFEQ	46.4159
Q06787(FMR1_HUMAN)@214-228	Q06787(FMR1_HUMAN)	NES/CRM1	214	228	2	QLASRFHEQFIVRED	QL-A-SR-F-HEQ-F-I-V-RED	46.4159
Q16236-2(NF2L2_HUMAN)@95-109	Q16236-2(NF2L2_HUMAN)	NES/CRM1	95	109	2	SDALYFDDCMQLLAQ	SD-A-LY-F-DDC-M-Q-L-LAQ	46.4159
Q60795(NF2L2_MOUSE)@111-125	Q60795(NF2L2_MOUSE)	NES/CRM1	111	125	2	QDALYFEDCMQLLAE	QD-A-LY-F-EDC-M-Q-L-LAE	46.4159
P04807(HXKB_YEAST)@25-39	P04807(HXKB_YEAST)	NES/CRM1	25	39	2	qqienfekiFTVPTE	qq-i-en-f-eki-F-T-V-PTE	46.4159
P42345(MTOR_HUMAN)@1634-1648	P42345(MTOR_HUMAN)	NES/CRM1	1634	1648	1	QKILMVRSLVVSPHE	QK-I-LM-V-RS-L-V-V-SPHE	46.4159
Q95168(ZO2_CANFA)@1056-1070	Q95168(ZO2_CANFA)	NES/CRM1	1056	1070	1	EGAPKSVLGKVKIFE	EG-A-PKS-V-LGK-V-K-I-FE	46.4159
O95613(PCNT_HUMAN)@1233-1247	O95613(PCNT_HUMAN)	NES/CRM1	1233	1247	1	EISSHMRESFLMSPE	E-I-SSH-M-RES-F-L-M-SPE	46.4159
P11388(TOP2A_HUMAN)@506-517	P11388(TOP2A_HUMAN)	NES/CRM1	506	517	1	EINNIIKIVGLQ	E-I-NNI-I-KI-V-G-L-Q	46.4159
Q02880(TOP2B_HUMAN)@527-538	Q02880(TOP2B_HUMAN)	NES/CRM1	527	538	1	EINNIIKIVGLQ	E-I-NNI-I-KI-V-G-L-Q	46.4159
Q02880(TOP2B_HUMAN)@1002-1013	Q02880(TOP2B_HUMAN)	NES/CRM1	1002	1013	1	EAAGLHKVFKLQ	E-A-AG-L-HKV-F-K-L-Q	46.4159
Q14674(ESPL1_HUMAN)@1069-1080	Q14674(ESPL1_HUMAN)	NES/CRM1	1069	1080	1	QHLDSVKKVHLQ	QH-L-DS-V-KK-V-H-L-Q	46.4159
P42858(HD_HUMAN)@1493-1509	P42858(HD_HUMAN)	NES/CRM1	1493	1509	1	EAIIPNIFFFLVLLSYE	EA-I-IPN-I-FFF-L-V-L-LSYE	44.3669
P34078(LTV1_YEAST)@178-191	P34078(LTV1_YEAST)	NES/CRM1	178	191	4	dEAYVVNDDVVVED	dE-A-YV-V-NDD-V-V-V-ED	43.9397
O95613(PCNT_HUMAN)@3302-3315	O95613(PCNT_HUMAN)	NES/CRM1	3302	3315	2	SLTEYIHHLEVIQQ	S-L-TEY-I-HH-L-E-V-IQQ	43.9397
P61023(CHP1_RAT)@168-181	P61023(CHP1_RAT)	NES/CRM1	168	181	2	DSAISFTEfvkvle	DS-A-IS-F-TEf-v-k-v-le	43.9397
Q05116(MP2K1_XENLA)@372-385	Q05116(MP2K1_XENLA)	NES/CRM1	372	385	1	DFAGWLCSTMGLKQ	DF-A-GW-L-CST-M-G-L-KQ	43.9397
Q04584(ZYX_CHICK)@363-376	Q04584(ZYX_CHICK)	NES/CRM1	363	376	1	QPAVRALDCLFHVE	QP-A-VRA-L-DCL-F-H-V-E	43.9397
P21935(NSP_SLCV)@121-134	P21935(NSP_SLCV)	NES/CRM1	121	134	1	SNIEGVFSMVIVVD	SN-I-EGV-F-SM-V-I-V-VD	43.9397
P42858(HD_HUMAN)@2856-2869	P42858(HD_HUMAN)	NES/CRM1	2856	2869	1	SIIQMCGVMLSGSE	S-I-IQ-M-CG-V-M-L-SGSE	43.9397
P42858(HD_HUMAN)@2952-2965	P42858(HD_HUMAN)	NES/CRM1	2952	2965	1	SVIVAMERVSVLFD	SV-I-VA-M-ER-V-S-V-LFD	43.9397
P05230(FGF1_HUMAN)@62-75	P05230(FGF1_HUMAN)	NES/CRM1	62	75	1	SAESVGEVYIKSTE	S-A-ES-V-GE-V-Y-I-KSTE	43.9397
Q6VGU3(Q6VGU3_9ADEN)@382-395	Q6VGU3(Q6VGU3_9ADEN)	NES/CRM1	382	395	1	ElcnlvsylgiLHE	E-l-cnl-v-sy-l-g-i-LHE	43.9397
P38861(NMD3_YEAST)@314-324	P38861(NMD3_YEAST)	NES/CRM1	314	324	1	QLVEFIVLDVD	Q-L-VE-F-IV-L-D-V-D	43.2876
Q04377(LCD1_YEAST)@636-651	Q04377(LCD1_YEAST)	NES/CRM1	636	651	4	SQLIMSLWRFLVCQTE	SQ-L-IMS-L-WR-F-L-V-CQTE	42.1697
P08014(NEP_INBYA)@105-120	P08014(NEP_INBYA)	NES/CRM1	105	120	3	ETLYEMKDVVEVYSRQ	ET-L-YE-M-KDV-V-E-V-YSRQ	42.1697
P42858(HD_HUMAN)@2814-2829	P42858(HD_HUMAN)	NES/CRM1	2814	2829	2	SNLKGIAHCVNIHSQQ	SN-L-KG-I-AHC-V-N-I-HSQQ	42.1697
Q9UDY8(MALT1_HUMAN)@676-691	Q9UDY8(MALT1_HUMAN)	NES/CRM1	676	691	1	QKLKEHLVFTVCLSYQ	QK-L-KEH-L-VFT-V-C-L-SYQ	42.1697
Q02880(TOP2B_HUMAN)@782-794	Q02880(TOP2B_HUMAN)	NES/CRM1	782	794	2	EQALMMTIVNLAQ	EQ-A-LM-M-TI-V-N-L-AQ	41.2463
P42345(MTOR_HUMAN)@2276-2288	P42345(MTOR_HUMAN)	NES/CRM1	2276	2288	1	DHLTLMQKVEVFE	DH-L-TL-M-QK-V-E-V-FE	41.2463
Q61699(HS105_MOUSE)@384-396	Q61699(HS105_MOUSE)	NES/CRM1	384	396	1	SPAFKVREFSVTD	SP-A-FK-V-RE-F-S-V-TD	41.2463
O15519(CFLAR_HUMAN)@19-31	O15519(CFLAR_HUMAN)	NES/CRM1	19	31	1	EMLLFLCRDVAID	EM-L-LF-L-CRD-V-A-I-D	41.2463
Q14674(ESPL1_HUMAN)@894-906	Q14674(ESPL1_HUMAN)	NES/CRM1	894	906	1	SKAWYLLRVQVLQ	SK-A-WY-L-LR-V-Q-V-LQ	41.2463
P00520(ABL1_MOUSE)@1051-1065	P00520(ABL1_MOUSE)	NES/CRM1	1051	1065	1	EAGKNLYTFCVSYVD	E-A-GKN-L-YT-F-C-V-SYVD	39.8107
P42345(MTOR_HUMAN)@812-826	P42345(MTOR_HUMAN)	NES/CRM1	812	826	1	EMRKWVDELFIIIMD	E-M-RKW-V-DEL-F-I-I-IMD	39.8107
Q9Z0Z7(KLF5_MOUSE)@117-131	Q9Z0Z7(KLF5_MOUSE)	NES/CRM1	117	131	1	EGipysinmnvflpd	EG-i-pys-i-nmn-v-f-l-pd	39.8107
Q14674(ESPL1_HUMAN)@676-690	Q14674(ESPL1_HUMAN)	NES/CRM1	676	690	1	DKAQALLWLYICTLE	DK-A-QA-L-LW-L-Y-I-CTLE	39.8107
O14746(TERT_HUMAN)@539-555	O14746(TERT_HUMAN)	NES/CRM1	539	555	1	EILAKFLHWLMSVYVVE	EI-L-AKF-L-HWL-M-S-V-YVVE	38.7468
P16800(UL16_HCMVA)@131-147	P16800(UL16_HCMVA)	NES/CRM1	131	147	1	DGITPDVIYEVCMLVPQ	DG-I-TPD-V-IYE-V-C-M-LVPQ	38.7468
C8ZJE1(C8ZJE1_YEAS8)@434-445	C8ZJE1(C8ZJE1_YEAS8)	NES/CRM1	434	445	2	EELAPVCHMIMD	EE-L-AP-V-CH-M-I-M-D	38.3119
Q9UDY8(MALT1_HUMAN)@588-601	Q9UDY8(MALT1_HUMAN)	NES/CRM1	588	601	2	ESMCLKFDCGVQIQ	ES-M-CLK-F-DCG-V-Q-I-Q	37.2759
Q5GLC3(Q5GLC3_BDV)@144-157	Q5GLC3(Q5GLC3_BDV)	NES/CRM1	144	157	1	Smktmmetmklmme	S-m-ktm-m-et-m-k-l-mme	37.2759
P20651(PP2BB_RAT)@99-112	P20651(PP2BB_RAT)	NES/CRM1	99	112	1	DIHGQFFDLMKLFE	D-I-HGQ-F-FDL-M-K-L-FE	37.2759
P25054(APC_HUMAN)@445-460	P25054(APC_HUMAN)	NES/CRM1	445	460	2	QICPAVCVLMKLSFDE	Q-I-CPA-V-CVL-M-K-L-SFDE	36.5174
P42345(MTOR_HUMAN)@1025-1040	P42345(MTOR_HUMAN)	NES/CRM1	1025	1040	1	SHIRPYMDEIVTLMRE	SH-I-RPY-M-DEI-V-T-L-MRE	36.5174
O60729(CC14B_HUMAN)@67-79	O60729(CC14B_HUMAN)	NES/CRM1	67	79	2	SASNVHYFSIDNE	S-A-SN-V-HY-F-S-I-DNE	34.5511
Q9W639(Q9W639_XENLA)@322-334	Q9W639(Q9W639_XENLA)	NES/CRM1	322	334	1	SIAYFEMDVQVGE	S-I-AY-F-EMD-V-Q-V-GE	34.5511
Q13485(SMAD4_HUMAN)@325-337	Q13485(SMAD4_HUMAN)	NES/CRM1	325	337	1	SIAYFEMDVQVGE	S-I-AY-F-EMD-V-Q-V-GE	34.5511
P42345(MTOR_HUMAN)@1434-1446	P42345(MTOR_HUMAN)	NES/CRM1	1434	1446	1	EYAMKHFGELEIQ	EY-A-MKH-F-GE-L-E-I-Q	34.5511
P13350(CCNB1_XENLA)@287-301	P13350(CCNB1_XENLA)	NES/CRM1	287	301	2	SLAKYLMELVMVDYD	SL-A-KYL-M-EL-V-M-V-DYD	34.1455
P00520(ABL1_MOUSE)@417-431	P00520(ABL1_MOUSE)	NES/CRM1	417	431	1	SIKSDVWAFGVLLWE	S-I-KSD-V-WA-F-G-V-LLWE	34.1455
P38398(BRCA1_HUMAN)@40-54	P38398(BRCA1_HUMAN)	NES/CRM1	40	54	1	DHIFCKFCMLKLLNQ	DH-I-FCK-F-CM-L-K-L-LNQ	34.1455
P60228(EIF3E_HUMAN)@290-304	P60228(EIF3E_HUMAN)	NES/CRM1	290	304	1	DPITEFVECLYVNFD	DP-I-TEF-V-EC-L-Y-V-NFD	34.1455
P46934-4@803-818	P46934-4	NES/CRM1	803	818	2	QVIQWFWKAVLMMDSE	QV-I-QW-F-WKA-V-L-M-MDSE	31.6228
P0CA03(PP220_ASFP4)@337-350	P0CA03(PP220_ASFP4)	NES/CRM1	337	350	1	SMAAKIFIVLGIYD	SM-A-AKI-F-IV-L-G-I-YD	31.6228
P04406(G3P_HUMAN)@125-138	P04406(G3P_HUMAN)	NES/CRM1	125	138	1	SADAPMFVMGVNHE	S-A-DAP-M-FV-M-G-V-NHE	31.6228
Q14674(ESPL1_HUMAN)@540-555	Q14674(ESPL1_HUMAN)	NES/CRM1	540	555	1	EHMAEPVTFWVRVKMD	EH-M-AEP-V-TFW-V-R-V-KMD	27.3842

## Sheet: Filter
0	0	0	0	0	0	0	0	0	Q1
0	0	0	31	46	4	0	0	100	1
0	0	0	630	643	4	0	0	100	1
0	0	0	133	147	1	0	0	100	1
0	0	0	754	767	1	0	0	100	1
0	0	0	134	147	1	0	0	100	1
0	0	0	612	624	1	0	0	100	1
0	0	0	67	78	1	0	0	100	1
0	0	0	2114	2124	1	0	0	100	1
0	0	0	388	404	2	0	0	87.3326	1
0	0	0	1271	1286	1	0	0	86.5964	1
0	0	0	835	849	6	0	0	85.7696	1
0	0	0	1834	1848	2	0	0	85.7696	1
0	0	0	374	388	1	0	0	85.7696	1
0	0	0	494	507	4	0	0	84.8343	1
0	0	0	74	87	2	0	0	84.8343	1
0	0	0	366	379	2	0	0	84.8343	1
0	0	0	80	93	1	0	0	84.8343	1
0	0	0	134	147	1	0	0	84.8343	1
0	0	0	648	661	1	0	0	84.8343	1
0	0	0	791	804	1	0	0	84.8343	1
0	0	0	280	292	2	0	0	83.7678	1
0	0	0	1651	1663	2	0	0	83.7678	1
0	0	0	221	232	1	0	0	82.5404	1
0	0	0	279	294	6	0	0	74.9894	1
0	0	0	2032	2047	4	0	0	74.9894	1
0	0	0	339	354	2	0	0	74.9894	1
0	0	0	1216	1231	2	0	0	74.9894	1
0	0	0	359	374	2	0	0	74.9894	1
0	0	0	291	306	2	0	0	74.9894	1
0	0	0	97	112	2	0	0	74.9894	1
0	0	0	464	479	2	0	0	74.9894	1
0	0	0	207	222	1	0	0	74.9894	1
0	0	0	39	54	1	0	0	74.9894	1
0	0	0	46	61	1	0	0	74.9894	1
0	0	0	164	178	3	0	0	73.5642	1
0	0	0	47	61	3	0	0	73.5642	1
0	0	0	307	321	3	0	0	73.5642	1
0	0	0	34	48	2	0	0	73.5642	1
0	0	0	9	23	2	0	0	73.5642	1
0	0	0	219	233	2	0	0	73.5642	1
0	0	0	1382	1396	2	0	0	73.5642	1
0	0	0	191	205	2	0	0	73.5642	1
0	0	0	84	98	2	0	0	73.5642	1
0	0	0	762	776	2	0	0	73.5642	1
0	0	0	417	431	2	0	0	73.5642	1
0	0	0	283	297	2	0	0	73.5642	1
0	0	0	37	51	1	0	0	73.5642	1
0	0	0	70	84	1	0	0	73.5642	1
0	0	0	94	108	1	0	0	73.5642	1
0	0	0	423	436	2	0	0	71.9686	0
0	0	0	383	396	2	0	0	71.9686	0
0	0	0	570	583	2	0	0	71.9686	0
0	0	0	800	813	2	0	0	71.9686	0
0	0	0	1538	1551	2	0	0	71.9686	0
0	0	0	282	295	2	0	0	71.9686	0
0	0	0	366	379	1	0	0	71.9686	0
0	0	0	248	261	1	0	0	71.9686	0
0	0	0	2	15	1	0	0	71.9686	0
0	0	0	651	664	1	0	0	71.9686	0
0	0	0	2712	2725	1	0	0	71.9686	0
0	0	0	1013	1026	1	0	0	71.9686	0
0	0	0	292	305	1	0	0	71.9686	0
0	0	0	188	200	3	0	0	70.1704	0
0	0	0	487	499	2	0	0	70.1704	0
0	0	0	7	19	2	0	0	70.1704	0
0	0	0	228	240	2	0	0	70.1704	0
0	0	0	855	867	2	0	0	70.1704	0
0	0	0	171	183	2	0	0	70.1704	0
0	0	0	4	16	1	0	0	70.1704	0
0	0	0	255	267	1	0	0	70.1704	0
0	0	0	75	87	1	0	0	70.1704	0
0	0	0	179	191	1	0	0	70.1704	0
0	0	0	1652	1663	1	0	0	68.1292	0
0	0	0	1279	1290	1	0	0	68.1292	0
0	0	0	687	698	1	0	0	68.1292	0
0	0	0	246	257	1	0	0	68.1292	0
0	0	0	1057	1073	3	0	0	66.6085	0
0	0	0	733	748	4	0	0	64.9382	0
0	0	0	463	478	4	0	0	64.9382	0
0	0	0	1261	1276	4	0	0	64.9382	0
0	0	0	1674	1689	4	0	0	64.9382	0
0	0	0	341	356	3	0	0	64.9382	0
0	0	0	4	19	3	0	0	64.9382	0
0	0	0	140	155	2	0	0	64.9382	0
0	0	0	270	285	2	0	0	64.9382	0
0	0	0	444	459	2	0	0	64.9382	0
0	0	0	2519	2534	2	0	0	64.9382	0
0	0	0	210	225	2	0	0	64.9382	0
0	0	0	123	138	2	0	0	64.9382	0
0	0	0	110	125	2	0	0	64.9382	0
0	0	0	593	608	2	0	0	64.9382	0
0	0	0	2055	2070	1	0	0	64.9382	0
0	0	0	82	97	1	0	0	64.9382	0
0	0	0	384	398	8	0	0	63.0957	0
0	0	0	421	435	4	0	0	63.0957	0
0	0	0	224	238	4	0	0	63.0957	0
0	0	0	82	96	2	0	0	63.0957	0
0	0	0	352	366	2	0	0	63.0957	0
0	0	0	1509	1523	2	0	0	63.0957	0
0	0	0	654	668	2	0	0	63.0957	0
0	0	0	275	289	2	0	0	63.0957	0
0	0	0	368	382	2	0	0	63.0957	0
0	0	0	255	269	2	0	0	63.0957	0
0	0	0	184	198	2	0	0	63.0957	0
0	0	0	153	167	1	0	0	63.0957	0
0	0	0	628	642	1	0	0	63.0957	0
0	0	0	334	348	1	0	0	63.0957	0
0	0	0	472	485	3	0	0	61.054	0
0	0	0	237	250	3	0	0	61.054	0
0	0	0	332	345	2	0	0	61.054	0
0	0	0	399	412	2	0	0	61.054	0
0	0	0	687	700	2	0	0	61.054	0
0	0	0	62	75	2	0	0	61.054	0
0	0	0	606	619	2	0	0	61.054	0
0	0	0	88	101	1	0	0	61.054	0
0	0	0	32	45	1	0	0	61.054	0
0	0	0	300	313	1	0	0	61.054	0
0	0	0	594	607	1	0	0	61.054	0
0	0	0	129	142	1	0	0	61.054	0
0	0	0	689	702	1	0	0	61.054	0
0	0	0	236	249	1	0	0	61.054	0
0	0	0	510	523	1	0	0	61.054	0
0	0	0	669	682	1	0	0	61.054	0
0	0	0	304	316	3	0	0	58.7802	0
0	0	0	84	96	2	0	0	58.7802	0
0	0	0	10	22	2	0	0	58.7802	0
0	0	0	458	470	2	0	0	58.7802	0
0	0	0	177	189	2	0	0	58.7802	0
0	0	0	494	506	2	0	0	58.7802	0
0	0	0	585	597	1	0	0	58.7802	0
0	0	0	379	391	1	0	0	58.7802	0
0	0	0	435	447	1	0	0	58.7802	0
0	0	0	3	15	1	0	0	58.7802	0
0	0	0	161	173	1	0	0	58.7802	0
0	0	0	704	716	1	0	0	58.7802	0
0	0	0	133	149	5	0	0	58.1709	0
0	0	0	295	311	2	0	0	58.1709	0
0	0	0	652	668	1	0	0	58.1709	0
0	0	0	116	132	1	0	0	58.1709	0
0	0	0	173	189	1	0	0	58.1709	0
0	0	0	340	355	6	0	0	56.2341	0
0	0	0	537	552	6	0	0	56.2341	0
0	0	0	224	239	4	0	0	56.2341	0
0	0	0	80	95	4	0	0	56.2341	0
0	0	0	639	654	4	0	0	56.2341	0
0	0	0	375	390	3	0	0	56.2341	0
0	0	0	192	207	2	0	0	56.2341	0
0	0	0	551	566	2	0	0	56.2341	0
0	0	0	184	199	2	0	0	56.2341	0
0	0	0	1041	1056	2	0	0	56.2341	0
0	0	0	973	988	1	0	0	56.2341	0
0	0	0	124	139	1	0	0	56.2341	0
0	0	0	108	123	1	0	0	56.2341	0
0	0	0	125	136	1	0	0	56.2341	0
0	0	0	518	529	1	0	0	56.2341	0
0	0	0	231	242	1	0	0	56.2341	0
0	0	0	104	115	1	0	0	56.2341	0
0	0	0	102	116	3	0	0	54.117	0
0	0	0	207	221	2	0	0	54.117	0
0	0	0	713	727	2	0	0	54.117	0
0	0	0	173	187	2	0	0	54.117	0
0	0	0	169	183	2	0	0	54.117	0
0	0	0	76	90	2	0	0	54.117	0
0	0	0	354	368	2	0	0	54.117	0
0	0	0	3	17	2	0	0	54.117	0
0	0	0	193	207	2	0	0	54.117	0
0	0	0	809	823	2	0	0	54.117	0
0	0	0	42	56	2	0	0	54.117	0
0	0	0	343	357	1	0	0	54.117	0
0	0	0	853	867	1	0	0	54.117	0
0	0	0	153	167	1	0	0	54.117	0
0	0	0	124	138	1	0	0	54.117	0
0	0	0	2485	2499	1	0	0	54.117	0
0	0	0	476	490	1	0	0	54.117	0
0	0	0	2897	2907	1	0	0	53.367	0
0	0	0	348	361	2	0	0	51.7947	0
0	0	0	95	108	2	0	0	51.7947	0
0	0	0	49	62	2	0	0	51.7947	0
0	0	0	374	387	1	0	0	51.7947	0
0	0	0	377	390	1	0	0	51.7947	0
0	0	0	774	787	1	0	0	51.7947	0
0	0	0	96	109	1	0	0	51.7947	0
0	0	0	55	68	1	0	0	51.7947	0
0	0	0	72	85	1	0	0	51.7947	0
0	0	0	126	139	1	0	0	51.7947	0
0	0	0	113	126	1	0	0	51.7947	0
0	0	0	288	304	3	0	0	50.8022	0

## Sheet: Quartil
Quartiles	0	0	0	0
Q0	50.8022	0.17	0.051	0
Q1	57.2025	0.44	0.569	2
Q2	63.0957	0.63	0.709	3
Q3	73.5642	0.81	0.802	6.5
Q4	100	0.93	0.922	12.5

## Sheet: Tools
#	0	0	0	0	0	0	0	0	ExtSequence	Positive	Negative	Wregex	NESsential	LocNES	NESmapper	0	0	0	0
1	0	0	0	31	46	4	0	0	NLEAlqkkleeleldeqQRK	1	0	100	0.19	0.825	9	1	4	1	1
2	0	0	0	630	643	4	0	0	RNRQleqelqqlslelEARE	1	0	100	0.81	0.758	11.5	1	2	2	1
3	0	0	0	133	147	1	0	0	FLDLVVELEKLNLVAPDQLD	0	1	100	0.9	0.883	2	1	1	1	4
4	0	0	0	754	767	1	0	0	VDRQKLNLLETKLQLVQGIR	0	1	100	0.76	0.523	0	1	2	4	4
5	0	0	0	134	147	1	0	0	GTGelgaalsrlalrpeppt	1	0	100	0.63	0.587	3	1	3	3	3
6	0	0	0	612	624	1	0	0	SVNDltllktnlnlKEVRSI	1	0	100	0.63	0.783		1	3	2	4
7	0	0	0	67	78	1	0	0	SGQIDllerlkelnlDSSNF	1	0	100	0.85	0.831	5	1	1	1	2
8	0	0	0	2114	2124	1	0	0	RISKQLPQLTSLELQYVSPK	0	1	100	0.55	0.667	1	1	3	3	4
9	0	0	0	388	404	2	0	0	LSSLNGQLQSEVTLLRNEva	0	1	87.3326	0.33	0.223		1	4	4	4
10	0	0	0	1271	1286	1	0	0	LRSALDVLSQILELATLQDI	0	1	86.5964	0.75	0.709		1	2	3	4
11	0	0	0	835	849	6	0	0	GQesleeeldvlvlddeggQ	1	0	85.7696	0.83	0.609	10.5	1	1	3	1
12	0	0	0	1834	1848	2	0	0	ELQLAELERNVALREAEVED	0	1	85.7696	0.84	0.31		1	1	4	4
13	0	0	0	374	388	1	0	0	EDSPLVQAlsglhlSADRLE	1	0	85.7696	0.87	0.671	5.5	1	1	3	2
14	0	0	0	494	507	4	0	0	InidelldeldemTLEDGVE	1	0	84.8343	0.88	0.773	12	1	1	2	1
15	0	0	0	74	87	2	0	0	VPLQlpplerltlDCSEDCG	1	0	84.8343	0.6	0.922		1	3	1	4
16	0	0	0	366	379	2	0	0	SAHEitgladslqlEKEVVR	1	0	84.8343	0.88	0.609	2.5	1	1	3	3
17	0	0	0	80	93	1	0	0	PSMDalsaqlysslsldsPP	1	0	84.8343	0.44	0.648	3	1	4	3	3
18	0	0	0	134	147	1	0	0	GlgqlpkqlarlsVAKDPQS	1	0	84.8343	0.27	0.79	2.5	1	4	2	3
19	0	0	0	648	661	1	0	0	TNCSALDAIREALQLLDSVR	0	1	84.8343	0.59	0.597		1	3	3	4
20	0	0	0	791	804	1	0	0	KPMQALEVLLLLRIVSERLK	0	1	84.8343	0.26	0.795	3	1	4	2	3
21	0	0	0	280	292	2	0	0	PTHDLGELSSRLDVIQFFLL	0	1	83.7678	0.68	0.569		1	2	4	4
22	0	0	0	1651	1663	2	0	0	GSLeiadqlqglslqempgd	1	0	83.7678	0.85	0.741	6.5	1	1	2	2
23	0	0	0	221	232	1	0	0	GADLSTIEILNRLKLDYITE	0	1	82.5404	0.64	0.648	1.5	1	2	3	4
24	0	0	0	279	294	6	0	0	KREQLEQIQKELSVLEEDIK	0	1	74.9894	0.44	0.406	0	1	4	4	4
25	0	0	0	2032	2047	4	0	0	LQSELLLVKNEMRLSLEDGG	0	1	74.9894	0.21	0.425		1	4	4	4
26	0	0	0	339	354	2	0	0	RFemfrelnealelkdAQAG	1	0	74.9894	0.88	0.752	2.5	1	1	2	3
27	0	0	0	1216	1231	2	0	0	SDDPLFSELDGLGLEPMEEG	0	1	74.9894	0.93	0.802	3.5	1	1	2	2
28	0	0	0	359	374	2	0	0	HDDTLPSQlgtmviNAEDEE	1	0	74.9894	0.58	0.761	1.5	1	3	2	4
29	0	0	0	291	306	2	0	0	FYSWLLNVLLGLLVPVEDEH	0	1	74.9894	0.26	0.652		1	4	3	4
30	0	0	0	97	112	2	0	0	rlerlqeilrkflylEREFR	1	0	74.9894	0.63	0.884	2.5	1	3	1	3
31	0	0	0	464	479	2	0	0	LRSSADPALNQEVALKLEPN	0	1	74.9894	0.6	0.109		1	3	4	4
32	0	0	0	207	222	1	0	0	IREGAVAALRACLILTTQRE	0	1	74.9894	0.4	0.487	0	1	4	4	4
33	0	0	0	39	54	1	0	0	DMDFlrnlfsqtlslGSQKE	1	0	74.9894	0.65	0.741	2.5	1	2	2	3
34	0	0	0	46	61	1	0	0	PADLLIKELANVNILVKQIS	0	1	74.9894	0.21	0.735	1	1	4	2	4
35	0	0	0	164	178	3	0	0	FKelkdflkelniqvdDGYA	1	0	73.5642	0.8	0.849	2.5	1	2	1	3
36	0	0	0	47	61	3	0	0	EVDNlpedmkrlhlDDEKSS	1	0	73.5642	0.84	0.899	6.5	1	1	1	2
37	0	0	0	307	321	3	0	0	LleivhdlenlslDQSEHES	1	0	73.5642	0.9	0.862	12.5	1	1	1	1
38	0	0	0	34	48	2	0	0	LLQEAKDGVLDLKLAADTLA	0	1	73.5642	0.57	0.646	5	1	3	3	2
39	0	0	0	9	23	2	0	0	NPSAIRAGLADLEMAEETVD	0	1	73.5642	0.66	0.444	2	1	2	4	4
40	0	0	0	219	233	2	0	0	AGEGAEALARNLLVDGETGE	0	1	73.5642	0.44	0.051		1	4	4	4
41	0	0	0	1382	1396	2	0	0	IKEdlsdltflevaKAQEAC	1	0	73.5642	0.58	0.825	4.5	1	3	1	2
42	0	0	0	191	205	2	0	0	SVSDLGPVVLSLLKMPEKYV	0	1	73.5642	0.17	0.758		1	4	2	4
43	0	0	0	84	98	2	0	0	HEENlaerlskmviENELED	1	0	73.5642	0.65	0.458	9	1	2	4	1
44	0	0	0	762	776	2	0	0	QREAEEKLTLMLLELREKAE	0	1	73.5642	0.39	0.598	2	1	4	3	4
45	0	0	0	417	431	2	0	0	INDlekqindlqidkSEEFH	1	0	73.5642	0.44	0.834	7.5	1	4	1	1
46	0	0	0	283	297	2	0	0	QRDEIDQLQEEMALTLQSYI	0	1	73.5642	0.74	0.355		1	2	4	4
47	0	0	0	37	51	1	0	0	SNElalklagldiNKTEGEE	1	0	73.5642	0.8	0.806	7.5	1	2	1	1
48	0	0	0	70	84	1	0	0	EGSPIKVTLATLKMSVQPTV	0	1	73.5642	0.26	0.464	5	1	4	4	2
49	0	0	0	94	108	1	0	0	ANDlclglqslslTGWDRPW	1	0	73.5642	0.68	0.899	6.5	1	2	1	2

## Sheet: Stats
Tool combination	TP	TPR	FP	FPR
0	8	0.32	0	0
0	11	0.44	1	0.0416667
0	9	0.36	3	0.125
Quartile	1
Positives	25
Negatives	24
