# Supplementary material for: Proteome-wide search for functional motifs altered in tumors: Prediction of nuclear export signals inactivated by cancer-related mutations
Source: Sci Rep. 2016 May 12;6:25869. doi: 10.1038/srep25869 (PMC4865848; doi:10.1038/srep25869)
Supplement: Supplementary Information [file srep25869-s5.xls]

## Sheet: Selection
#	orig	ID	Entry	Motif	Begin	End	Combinations	Sequence	Alignment	Score	Aux	Gene	Mutant	Mutation effect	COSMIC:Missense	Extended sequence	Wregex score	NESmapper score	LocNES score	Wregex quartile	NESmapper quartile	LocNES quartile	Wregex mut	NESmapper mut	LocNES mut	Mutated sequence	Wregex score	NESmapper score	LocNES score	Wregex effect	NESmapper effect	LocNES effect	Wregex %	NESmapper %	LocNES %
1	5	sp|P78424|PO6F2_HUMAN@175-184	sp|P78424|PO6F2_HUMAN	NES/CRM1	175	184	1	LNSQLQQLQL	L-NSQ-L-QQ-L-Q-L	100	68.1292	POU6F2	lost! -> lnsqlPqlql	-100	1	QATSSLNSQLQQLQLQLQQ	100	0.5	0.616	1	4	2	0	0	0
2	7	sp|O15405|TOX3_HUMAN@506-516	sp|O15405|TOX3_HUMAN	NES/CRM1	506	516	1	LQQQLQQRLQL	L-QQQ-L-QQR-L-Q-L	100	46.4159	TOX3	lost! -> lqqqlqqrPql	-100	1	INQQQLQQQLQQRLQLQQLQ	100		0.39	1	0	3	0	0	0
3	16	sp|O15523|DDX3Y_HUMAN@12-21	sp|O15523|DDX3Y_HUMAN	NES/CRM1	12	21	1	LDQQLANLDL	L-DQQ-L-AN-L-D-L	100	0	DDX3Y	lost! -> ldqqlPnldl	-100	1	KNDPELDQQLANLDLNSEK	100	7.5	0.861	1	1	1	1	1	0	KNDPELDQQLpNLDLNSEK		0	0.769	-100	-7.5	-0.092	1	1	0.106852
4	17	sp|O43423|AN32C_HUMAN@108-116	sp|O43423|AN32C_HUMAN	NES/CRM1	108	116	1	LENLKSLDL	L-EN-L-KS-L-D-L	100	0	ANP32C	lost! -> lenlksldP	-100	1	EPLKQLENLKSLDLFNCE	71.9686	2	0.614	2	3	2	0	0	0
5	18	sp|O60293|ZC3H1_HUMAN@301-310	sp|O60293|ZC3H1_HUMAN	NES/CRM1	301	310	2	LKPLRQKLTL	L-KP-L-RQK-L-T-L	100	0	ZFC3H1	lost! -> Skplrqkltl	-100	1	FQAFELKPLRQKLTLPGDK	100		0.493	1	0	2	0	0	0
6	19	sp|O60437|PEPL_HUMAN@967-976	sp|O60437|PEPL_HUMAN	NES/CRM1	967	976	2	LQEELEALQL	L-QEE-L-EA-L-Q-L	100	0	PPL	lost! -> lqeeleaQql	-100	1	HKNQLLQEELEALQLQLRA	100	6	0.762	1	1	1	1	1	0	HKNQLLQEELEAqQLQLRA			0.526	-100	-6	-0.236	1	1	0.309711
7	22	sp|P08151|GLI1_HUMAN@495-503	sp|P08151|GLI1_HUMAN	NES/CRM1	495	503	1	LRRLENLRL	L-RR-L-EN-L-R-L	100	0	GLI1	lost! -> lrrRenlrl	-100	1	TGLSTLRRLENLRLDQLH	100	5.5	0.74	1	1	1	1	1	1	TGLSTLRRrENLRLDQLH				-100	-5.5	-0.74	1	1	1
8	30	sp|Q14149|MORC3_HUMAN@696-705	sp|Q14149|MORC3_HUMAN	NES/CRM1	696	705	1	LQELRNQLLL	L-QE-L-RNQ-L-L-L	100	0	MORC3	lost! -> lqelrnqPll	-100	1	DAGCQLQELRNQLLLVTEE	100		0.716	1	0	1	0	0	0
9	32	sp|Q6IS24|GLTL3_HUMAN@78-87	sp|Q6IS24|GLTL3_HUMAN	NES/CRM1	78	87	1	LNGLSKSLGL	L-NG-L-SKS-L-G-L	100	0	WBSCR17	lost! -> lnglskPlgl	-100	1	IVYRQLNGLSKSLGLIEGY	100		0.574	1	0	2	0	0	0
10	33	sp|Q6UWU2|GLB1L_HUMAN@12-22	sp|Q6UWU2|GLB1L_HUMAN	NES/CRM1	12	22	3	LLLPLSLTLLL	L-LLP-L-SLT-L-L-L	100	0	GLB1L	lost! -> lllpHsltlll	-100	1	SCLRSLLLPLSLTLLLPQAD	100		0.935	1	0	1	0	0	0
11	40	sp|Q8WXX0|DYH7_HUMAN@2845-2854	sp|Q8WXX0|DYH7_HUMAN	NES/CRM1	2845	2854	1	LARLQDTLEL	L-AR-L-QDT-L-E-L	100	0	DNAH7	lost! -> larlqdtHel	-100	1	EVQDKLARLQDTLELNKQK	100		0.67	1	0	1	0	0	0
12	41	sp|Q96CS2|HAUS1_HUMAN@143-153	sp|Q96CS2|HAUS1_HUMAN	NES/CRM1	143	153	2	LEKNLTATLVL	L-EKN-L-TAT-L-V-L	100	0	HAUS1	lost! -> leknStatlvl	-100	1	IELEKLEKNLTATLVLEKCL	100	1.5	0.429	1	3	3	0	0	0
13	42	sp|Q96ED9|HOOK2_HUMAN@457-466	sp|Q96ED9|HOOK2_HUMAN	NES/CRM1	457	466	1	LRETLLRLQL	L-RET-L-LR-L-Q-L	100	0	HOOK2	lost! -> lretlPrlql	-100	1	ILPAELRETLLRLQLENKR	100	0	0.594	1	4	2	0	0	0
14	45	sp|Q99959|PKP2_HUMAN@752-762	sp|Q99959|PKP2_HUMAN	NES/CRM1	752	762	2	LLRNLSRNLSL	L-LRN-L-SRN-L-S-L	100	0	PKP2	lost! -> llrnlsrnRsl	-100	1	KTAISLLRNLSRNLSLQNEI	100	2	0.568	1	3	2	0	0	0
15	48	sp|Q9H0A8|COMD4_HUMAN@89-98	sp|Q9H0A8|COMD4_HUMAN	NES/CRM1	89	98	1	LSSELQQLGL	L-SSE-L-QQ-L-G-L	100	0	COMMD4	lost! -> lsseQqqlgl	-100	1	VDGESLSSELQQLGLPKEH	100		0.457	1	0	3	0	0	0
16	50	sp|Q9UK80|UBP21_HUMAN@135-144	sp|Q9UK80|UBP21_HUMAN	NES/CRM1	135	144	1	LGAALSRLAL	L-GAA-L-SR-L-A-L	100	0	USP21	lost! -> lgaalsrlaH	-100	1	RGTGELGAALSRLALRPEP	100	3	0.528	1	2	2	1	1	0	RGTGELGAALSRLAhRPEP			0.312	-100	-3	-0.216	1	1	0.409091
17	59	sp|P78368|KC1G2_HUMAN@122-132	sp|P78368|KC1G2_HUMAN	NES/CRM1	122	132	1	LGPSLEDLFDL	L-GPS-L-EDL-F-D-L	81.1131	100	CSNK1G2	lost! -> lgpsledlfdR	-81.1131	1	MVLELLGPSLEDLFDLCDRT	73.5642		0.812	1	0	1	0	0	0
18	63	sp|Q9BQG1|SYT3_HUMAN@316-326	sp|Q9BQG1|SYT3_HUMAN	NES/CRM1	316	326	3	LVVRILQALDL	L-VVR-I-LQA-L-D-L	81.1131	68.1292	SYT3	lost! -> lvvriPqaldl	-81.1131	1	YGSDQLVVRILQALDLPAKD	87.3326		0.752	1	0	1	0	0	0
19	65	sp|O60303|K0556_HUMAN@182-192	sp|O60303|K0556_HUMAN	NES/CRM1	182	192	1	LRRSLELSVNL	L-RRS-L-ELS-V-N-L	81.1131	46.4159	KIAA0556	lost! -> Prrslelsvnl	-81.1131	1	DRPQELRRSLELSVNLQRKQ	87.3326		0.189	1	0	4	0	0	0
20	66	sp|Q14C87|T132D_HUMAN@668-678	sp|Q14C87|T132D_HUMAN	NES/CRM1	668	678	4	LGVQLVTGLSL	L-GVQ-L-VTG-L-S-L	81.1131	46.4159	TMEM132D	lost! -> lgvqlvtgPsl	-81.1131	1	VTITDLGVQLVTGLSLSLQL	85.7696	7	0.787	1	1	1	1	1	0	VTITDLGVQLVTGpSLSLQL			0.419	-85.7696	-7	-0.368	1	1	0.467598
21	67	sp|Q7L2E3|DHX30_HUMAN@650-660	sp|Q7L2E3|DHX30_HUMAN	NES/CRM1	650	660	4	LDLDLVTDLVL	L-DLD-L-VTD-L-V-L	81.1131	31.6228	DHX30	lost! -> ldldlvtdQvl	-81.1131	1	EDECALDLDLVTDLVLHIDA	70.1704	3	0.547	2	2	2	0	0	0
22	74	sp|O15075|DCLK1_HUMAN@91-101	sp|O15075|DCLK1_HUMAN	NES/CRM1	91	101	2	LTRTLSDNVNL	L-TRT-L-SDN-V-N-L	81.1131	0	DCLK1	lost! -> ltrtlPdnvnl	-81.1131	1	ALLADLTRTLSDNVNLPQGV	84.8343		0.305	1	0	3	0	0	0
23	76	sp|O75298|RTN2_HUMAN@184-194	sp|O75298|RTN2_HUMAN	NES/CRM1	184	194	1	AGEELDLRLRL	A-GEE-L-DLR-L-R-L	81.1131	0	RTN2	lost! -> Dgeeldlrlrl	-81.1131	1	LETGEAGEELDLRLRLAQPS	84.8343		0.48	1	0	2	0	0	0
24	94	sp|Q00325|MPCP_HUMAN@350-360	sp|Q00325|MPCP_HUMAN	NES/CRM1	350	360	1	MPESLKKKLGL	M-PES-L-KKK-L-G-L	81.1131	0	SLC25A3	lost! -> mpeslkkklgS	-81.1131	1	PPPPEMPESLKKKLGLTQ	84.8343		0.405	1	0	3	0	0	0
25	98	sp|Q15437|SC23B_HUMAN@147-157	sp|Q15437|SC23B_HUMAN	NES/CRM1	147	157	2	LKESLQMSLSL	L-KES-L-QMS-L-S-L	81.1131	0	SEC23B	lost! -> lkesPqmslsl	-81.1131	1	DDLQALKESLQMSLSLLPPD	87.3326	0	0.846	1	4	1	0	0	0
26	99	sp|Q16831|UPP1_HUMAN@182-192	sp|Q16831|UPP1_HUMAN	NES/CRM1	182	192	2	LNKKLVQELLL	L-NKK-L-VQE-L-L-L	81.1131	0	UPP1	lost! -> lnkklvqellP	-81.1131	1	IRKTDLNKKLVQELLLCSAE	74.9894	1.5	0.414	1	3	3	0	0	0
27	104	sp|Q5TBB1|RNH2B_HUMAN@224-234	sp|Q5TBB1|RNH2B_HUMAN	NES/CRM1	224	234	1	LSDDLSKYLKL	L-SDD-L-SKY-L-K-L	81.1131	0	RNASEH2B	lost! -> lsddSskylkl	-81.1131	1	YIPKELSDDLSKYLKLPEPS	84.8343		0.565	1	0	2	0	0	0
28	108	sp|Q6ZVD8|PHLP2_HUMAN@337-347	sp|Q6ZVD8|PHLP2_HUMAN	NES/CRM1	337	347	2	LPSQIGNLLNL	L-PSQ-I-GNL-L-N-L	81.1131	0	PHLPP2	lost! -> Ppsqignllnl	-81.1131	1	NGFHDLPSQIGNLLNLQTLC	83.7678		0.836	1	0	1	0	0	0
29	112	sp|Q86UW7|CAPS2_HUMAN@273-283	sp|Q86UW7|CAPS2_HUMAN	NES/CRM1	273	283	1	IRRELDGRLQL	I-RRE-L-DGR-L-Q-L	81.1131	0	CADPS2	lost! -> irreldgPlql	-81.1131	1	EQAAQIRRELDGRLQLADKM	84.8343		0.366	1	0	3	0	0	0
30	113	sp|Q86WI3|NLRC5_HUMAN@1481-1491	sp|Q86WI3|NLRC5_HUMAN	NES/CRM1	1481	1491	1	ASSLLLQSLLL	A-SSL-L-LQS-L-L-L	81.1131	0	NLRC5	lost! -> asslllqsHll	-81.1131	1	CEDDDASSLLLQSLLLSLSE	87.3326		0.75	1	0	1	0	0	0
31	116	sp|Q8N475|FSTL5_HUMAN@381-391	sp|Q8N475|FSTL5_HUMAN	NES/CRM1	381	391	2	ITPKLSKQLTL	I-TPK-L-SKQ-L-T-L	81.1131	0	FSTL5	lost! -> itpklskqltP	-81.1131	1	KNGIDITPKLSKQLTLQANG	83.7678		0.736	1	0	1	0	0	0
32	120	sp|Q8NB25|F184A_HUMAN@929-939	sp|Q8NB25|F184A_HUMAN	NES/CRM1	929	939	2	LNKRLEKELDV	L-NKR-L-EKE-L-D-V	81.1131	0	FAM184A	lost! -> Snkrlekeldv	-81.1131	1	LHEQDLNKRLEKELDVMTAD	76.2699	3.5	0.344	1	2	3	0	0	0
33	131	sp|Q92805|GOGA1_HUMAN@647-657	sp|Q92805|GOGA1_HUMAN	NES/CRM1	647	657	1	LRKTLQKELKI	L-RKT-L-QKE-L-K-I	81.1131	0	GOLGA1	lost! -> lrktRqkelki	-81.1131	1	QRMLELRKTLQKELKIRPDN	85.7696		0.229	1	0	4	0	0	0
34	143	sp|Q96T76|MMS19_HUMAN@911-921	sp|Q96T76|MMS19_HUMAN	NES/CRM1	911	921	2	LPTLLSLLLEA	L-PTL-L-SLL-L-E-A	81.1131	0	MMS19	lost! -> Qptllslllea	-81.1131	1	VLLPELPTLLSLLLEALSCP	100	0	0.894	1	4	1	0	0	0
35	155	sp|Q9NS87|KIF15_HUMAN@895-905	sp|Q9NS87|KIF15_HUMAN	NES/CRM1	895	905	2	LKSDLNNLMEL	L-KSD-L-NNL-M-E-L	81.1131	0	KIF15	lost! -> lksdRnnlmel	-81.1131	1	KENETLKSDLNNLMELLEAE	87.3326		0.574	1	0	2	0	0	0
36	156	sp|Q9NX09|DDIT4_HUMAN@169-179	sp|Q9NX09|DDIT4_HUMAN	NES/CRM1	169	179	2	LVPTFQLTLVL	L-VPT-F-QLT-L-V-L	81.1131	0	DDIT4	lost! -> lvptfqltlvQ	-81.1131	1	ALDPSLVPTFQLTLVLRLDS	85.7696		0.855	1	0	1	0	0	0
37	158	sp|Q9P0W5|SCHI1_HUMAN@290-300	sp|Q9P0W5|SCHI1_HUMAN	NES/CRM1	290	300	2	LSSRLQSGMNL	L-SSR-L-QSG-M-N-L	81.1131	0	SCHIP1	lost! -> Rssrlqsgmnl	-81.1131	1	SGKPSLSSRLQSGMNLQICF	83.7678		0.37	1	0	3	0	0	0
38	160	sp|Q9P2D8-3|UNC79_HUMAN@2593-2603	sp|Q9P2D8-3|UNC79_HUMAN	NES/CRM1	2593	2603	3	LSAGLQLRLQA	L-SAG-L-QLR-L-Q-A	81.1131	0	UNC79	lost! -> lsaglqlrlqT	-81.1131	1	SNIKHLSAGLQLRLQAIQNH	73.5642		0.628	1	0	2	0	0	0
39	167	sp|Q9UKW4|VAV3_HUMAN@33-43	sp|Q9UKW4|VAV3_HUMAN	NES/CRM1	33	43	5	LAQTLRDGVLL	L-AQT-L-RDG-V-L-L	81.1131	0	VAV3	lost! -> laqtlPdgvll	-81.1131	1	AQVFDLAQTLRDGVLLCQLL	61.054	1	0.197	3	4	4	0	0	0
40	168	sp|Q9UQB8|BAIP2_HUMAN@101-111	sp|Q9UQB8|BAIP2_HUMAN	NES/CRM1	101	111	3	LLTQLEQKVEL	L-LTQ-L-EQK-V-E-L	81.1131	0	BAIAP2	lost! -> lltqPeqkvel	-81.1131	1	SFHNELLTQLEQKVELDSRY	83.7678	7.5	0.355	1	1	3	0	0	0
41	173	sp|Q9Y210|TRPC6_HUMAN@912-922	sp|Q9Y210|TRPC6_HUMAN	NES/CRM1	912	922	2	LIRELGEKLSM	L-IRE-L-GEK-L-S-M	81.1131	0	TRPC6	lost! -> lirePgeklsm	-81.1131	1	EDLAELIRELGEKLSMEPNQ	74.9894	9	0.58	1	1	2	0	0	0
42	186	sp|Q9BXU7|UBP26_HUMAN@158-167	sp|Q9BXU7|UBP26_HUMAN	NES/CRM1	158	167	1	MPLLTSKLTL	M-PL-L-TSK-L-T-L	79.4328	14.678	USP26	lost! -> mplltskStl	-79.4328	2	GVLQRMPLLTSKLTLTCGE	74.9894	1	0.827	1	4	1	0	0	0
43	208	sp|Q9NXF1|TEX10_HUMAN@857-866	sp|Q9NXF1|TEX10_HUMAN	NES/CRM1	857	866	3	LPVVGQLLRL	L-PV-V-GQL-L-R-L	79.4328	68.1292	TEX10	lost! -> lpvGgqllrl	-79.4328	1	VGPEELPVVGQLLRLLLQH	85.7696	0	0.716	1	4	1	0	0	0
44	209	sp|O43889-2|CREB3_HUMAN@206-215	sp|O43889-2|CREB3_HUMAN	NES/CRM1	206	215	3	LLDQLRKLQA	L-LDQ-L-RK-L-Q-A	79.4328	46.4159	CREB3	lost! -> lldqlrklPa	-79.4328	1	EQNLSLLDQLRKLQAMVIE	68.1292	1	0.253	2	4	4	0	0	0
45	212	sp|Q8WWL7|CCNB3_HUMAN@343-352	sp|Q8WWL7|CCNB3_HUMAN	NES/CRM1	343	352	1	MSILKKSLAL	M-SI-L-KKS-L-A-L	79.4328	46.4159	CCNB3	lost! -> msilkkPlal	-79.4328	1	TTEHEMSILKKSLALQKTN	82.5404		0.508	1	0	2	0	0	0
46	215	sp|Q9HAU5|RENT2_HUMAN@518-527	sp|Q9HAU5|RENT2_HUMAN	NES/CRM1	518	527	1	LELELENLEI	L-ELE-L-EN-L-E-I	79.4328	46.4159	UPF2	lost! -> lelelenleS	-79.4328	1	SSPDDLELELENLEINDDT	85.7696	8	0.719	1	1	1	1	1	1	SSPDDLELELENLEsNDDT				-85.7696	-8	-0.719	1	1	1
47	225	sp|Q96SM3|CPXM1_HUMAN@365-374	sp|Q96SM3|CPXM1_HUMAN	NES/CRM1	365	374	1	LGRELLLLLM	L-GRE-L-LL-L-L-M	79.4328	14.678	CPXM1	lost! -> lgrelllHlm	-79.4328	1	HGNEALGRELLLLLMQFLC	83.7678	0	0.737	1	4	1	0	0	0
48	230	sp|Q8TE73|DYH5_HUMAN@1402-1411	sp|Q8TE73|DYH5_HUMAN	NES/CRM1	1402	1411	2	LLEIKKQLNL	L-LE-I-KKQ-L-N-L	79.4328	6.81292	DNAH5	lost! -> Hleikkqlnl	-79.4328	1	TQYPQLLEIKKQLNLLQKI	83.7678		0.626	1	0	2	0	0	0
49	232	sp|Q8IYE0|CC146_HUMAN@753-762	sp|Q8IYE0|CC146_HUMAN	NES/CRM1	753	762	2	MIQKLDKLEL	M-IQK-L-DK-L-E-L	79.4328	2.15443	CCDC146	lost! -> miqkldkleP	-79.4328	1	LTEKEMIQKLDKLELQLAK	68.1292	6.5	0.741	2	1	1	0	0	0
50	238	sp|O43292|GPAA1_HUMAN@284-293	sp|O43292|GPAA1_HUMAN	NES/CRM1	284	293	3	LQGLQTLLLM	L-QG-L-QTL-L-L-M	79.4328	0	GPAA1	lost! -> lqgPqtlllm	-79.4328	1	SLDGPLQGLQTLLLMVLRQ	83.7678	4	0.78	1	2	1	0	0	0
51	241	sp|O60486|PLXC1_HUMAN@216-225	sp|O60486|PLXC1_HUMAN	NES/CRM1	216	225	5	ATQELGRLKL	A-TQE-L-GR-L-K-L	79.4328	0	PLXNC1	lost! -> Ttqelgrlkl	-79.4328	1	EGRSLATQELGRLKLCEGA	71.9686	4	0.602	2	2	2	0	0	0
52	243	sp|P01282|VIP_HUMAN@9-18	sp|P01282|VIP_HUMAN	NES/CRM1	9	18	5	LLVLLTLLSV	L-LVL-L-TL-L-S-V	79.4328	0	VIP	lost! -> llvllPllsv	-79.4328	1	RNKAQLLVLLTLLSVLFSQ	73.5642	0	0.932	1	4	1	0	0	0
53	249	sp|P20674|COX5A_HUMAN@130-139	sp|P20674|COX5A_HUMAN	NES/CRM1	130	139	1	LRPTLNELGI	L-RPT-L-NE-L-G-I	79.4328	0	COX5A	lost! -> Rrptlnelgi	-79.4328	1	YVIQELRPTLNELGISTPE	86.5964		0.744	1	0	1	0	0	0
54	255	sp|P26378|ELAV4_HUMAN@103-112	sp|P26378|ELAV4_HUMAN	NES/CRM1	103	112	2	AINTLNGLRL	A-INT-L-NG-L-R-L	79.4328	0	ELAVL4	lost! -> aintlnglrP	-79.4328	1	KDAEKAINTLNGLRLQTKT	83.7678	1	0.314	1	4	3	0	0	0
55	265	sp|P47989|XDH_HUMAN@239-248	sp|P47989|XDH_HUMAN	NES/CRM1	239	248	2	ASTLKELLDL	A-ST-L-KEL-L-D-L	79.4328	0	XDH	lost! -> astlkePldl	-79.4328	1	VTWIQASTLKELLDLKAQH	84.8343		0.323	1	0	3	0	0	0
56	268	sp|P50454|SERPH_HUMAN@317-326	sp|P50454|SERPH_HUMAN	NES/CRM1	317	326	1	LQKHLAGLGL	L-QKH-L-AG-L-G-L	79.4328	0	SERPINH1	lost! -> lqkhPaglgl	-79.4328	1	EVTHDLQKHLAGLGLTEAI	83.7678	3	0.886	1	2	1	0	0	0
57	270	sp|P61160|ARP2_HUMAN@317-326	sp|P61160|ARP2_HUMAN	NES/CRM1	317	326	1	LERELKQLYL	L-ERE-L-KQ-L-Y-L	79.4328	0	ACTR2	lost! -> lerelkqPyl	-79.4328	1	GLPSRLERELKQLYLERVL	83.7678	9	0.524	1	1	2	0	0	0
58	271	sp|P82094|TMF1_HUMAN@714-723	sp|P82094|TMF1_HUMAN	NES/CRM1	714	723	2	LAIQVGDLRL	L-AIQ-V-GD-L-R-L	79.4328	0	TMF1	lost! -> laiqGgdlrl	-79.4328	1	QQQETLAIQVGDLRLALQR	85.7696	8	0.686	1	1	1	1	1	1	QQQETLAIQgGDLRLALQR				-85.7696	-8	-0.686	1	1	1
59	277	sp|Q13202|DUS8_HUMAN@370-379	sp|Q13202|DUS8_HUMAN	NES/CRM1	370	379	1	LQQGLRGLHL	L-QQG-L-RG-L-H-L	79.4328	0	DUSP8	lost! -> lqqglrglPl	-79.4328	1	PATSALQQGLRGLHLSSDR	85.7696	3	0.704	1	2	1	0	0	0
60	286	sp|Q53GL7|PAR10_HUMAN@676-685	sp|Q53GL7|PAR10_HUMAN	NES/CRM1	676	685	3	AAALRQALTL	A-AA-L-RQA-L-T-L	79.4328	0	PARP10	lost! -> aaalrqaPtl	-79.4328	1	AEQEEAAALRQALTLSLLE	86.5964		0.652	1	0	1	0	0	0
61	296	sp|Q6T310|RSLBA_HUMAN@165-174	sp|Q6T310|RSLBA_HUMAN	NES/CRM1	165	174	2	LANELGSLFL	L-ANE-L-GS-L-F-L	79.4328	0	RASL11A	lost! -> lanelgslfP	-79.4328	1	QDGIQLANELGSLFLEIST	68.1292	10	0.762	2	1	1	0	0	0
62	298	sp|Q7L591|DOK3_HUMAN@11-20	sp|Q7L591|DOK3_HUMAN	NES/CRM1	11	20	1	ARAQLNQLSL	A-RAQ-L-NQ-L-S-L	79.4328	0	DOK3	lost! -> Sraqlnqlsl	-79.4328	1	RLRSDARAQLNQLSLDGGT	83.7678	1	0.344	1	4	3	0	0	0
63	299	sp|Q7Z7G8|VP13B_HUMAN@2160-2169	sp|Q7Z7G8|VP13B_HUMAN	NES/CRM1	2160	2169	1	LSNLNGSLSV	L-SN-L-NGS-L-S-V	79.4328	0	VPS13B	lost! -> lsnlngslsG	-79.4328	1	CLLASLSNLNGSLSVKATQ	85.7696		0.4	1	0	3	0	0	0
64	300	sp|Q86TE4|LUZP2_HUMAN@178-187	sp|Q86TE4|LUZP2_HUMAN	NES/CRM1	178	187	1	LTDLEQKLAV	L-TD-L-EQK-L-A-V	79.4328	0	LUZP2	lost! -> ltdReqklav	-79.4328	1	FKAQQLTDLEQKLAVAKNE	86.5964		0.205	1	0	4	0	0	0
65	303	sp|Q86XI2|CNDG2_HUMAN@54-63	sp|Q86XI2|CNDG2_HUMAN	NES/CRM1	54	63	3	LKNLLTDVLL	L-KNL-L-TD-V-L-L	79.4328	0	NCAPG2	lost! -> Pknlltdvll	-79.4328	1	ELWQRLKNLLTDVLLESPV	83.7678	2.5	0.292	1	3	3	0	0	0
66	308	sp|Q8TBY8-2|PMFBP_HUMAN@83-92	sp|Q8TBY8-2|PMFBP_HUMAN	NES/CRM1	83	92	2	LQQLKKKLLV	L-QQ-L-KKK-L-L-V	79.4328	0	PMFBP1	lost! -> lqqPkkkllv	-79.4328	1	CHLRQLQQLKKKLLVLQQE	85.7696	0	0.606	1	4	2	0	0	0
67	310	sp|Q8WXH0-2|SYNE2_HUMAN@1152-1161	sp|Q8WXH0-2|SYNE2_HUMAN	NES/CRM1	1152	1161	1	LQAKLTDLQV	L-QAK-L-TD-L-Q-V	79.4328	0	SYNE2	lost! -> lqakPtdlqv	-79.4328	1	RSSSCLQAKLTDLQVIKNE	74.9894	0.5	0.204	1	4	4	0	0	0
68	326	sp|Q9BRL7|SC22C_HUMAN@138-147	sp|Q9BRL7|SC22C_HUMAN	NES/CRM1	138	147	1	LEKIQEELKL	L-EK-I-QEE-L-K-L	79.4328	0	SEC22C	lost! -> lekNqeelkl	-79.4328	1	QMECSLEKIQEELKLQPPA	82.5404		0.442	1	0	3	0	0	0
69	329	sp|Q9BXT8|RNF17_HUMAN@259-268	sp|Q9BXT8|RNF17_HUMAN	NES/CRM1	259	268	1	LNQIIRTLQL	L-NQI-I-RT-L-Q-L	79.4328	0	RNF17	lost! -> lnqiiPtlql	-79.4328	1	RTYCDLNQIIRTLQLTSDS	84.8343	4	0.529	1	2	2	0	0	0
70	333	sp|Q9BZF9-2|UACA_HUMAN@529-538	sp|Q9BZF9-2|UACA_HUMAN	NES/CRM1	529	538	2	LKDQLKDLKV	L-KDQ-L-KD-L-K-V	79.4328	0	UACA	lost! -> Pkdqlkdlkv	-79.4328	1	RLTEELKDQLKDLKVKYEG	73.5642	7.5	0.735	1	1	1	1	1	1	RLTEEpKDQLKDLKVKYEG		1.5		-73.5642	-6	-0.735	1	0.8	1
71	339	sp|Q9H6L5|F134B_HUMAN@463-472	sp|Q9H6L5|F134B_HUMAN	NES/CRM1	463	472	1	LDQIESELGL	L-DQ-I-ESE-L-G-L	79.4328	0	FAM134B	lost! -> ldqTeselgl	-79.4328	1	LDQSELDQIESELGLTQDQ	86.5964		0.515	1	0	2	0	0	0
72	349	sp|Q9P219|DAPLE_HUMAN@931-940	sp|Q9P219|DAPLE_HUMAN	NES/CRM1	931	940	1	LSQELEKVGL	L-SQE-L-EK-V-G-L	79.4328	0	CCDC88C	lost! -> Psqelekvgl	-79.4328	1	SELDKLSQELEKVGLNREL	85.7696	2.5	0.565	1	3	2	0	0	0
73	364	sp|Q5JU67|CI117_HUMAN@504-512	sp|Q5JU67|CI117_HUMAN	NES/CRM1	504	512	1	LKRLEKFSL	L-KR-L-EK-F-S-L	77.4264	0	C9orf117	lost! -> Pkrlekfsl	-77.4264	2	RAPGSLKRLEKFSLPEVP	82.5404		0.544	1	0	2	0	0	0
74	376	sp|Q86WC4|OSTM1_HUMAN@52-60	sp|Q86WC4|OSTM1_HUMAN	NES/CRM1	52	60	1	LLEVEDLSL	L-LE-V-ED-L-S-L	77.4264	46.4159	OSTM1	lost! -> llevedSsl	-77.4264	1	LSEQQLLEVEDLSLSLLQ	85.7696	1.5	0.83	1	3	1	0	0	0
75	382	sp|Q8IYD8|FANCM_HUMAN@1942-1950	sp|Q8IYD8|FANCM_HUMAN	NES/CRM1	1942	1950	1	ADLLKELSL	A-DL-L-KE-L-S-L	77.4264	14.678	FANCM	lost! -> Tdllkelsl	-77.4264	1	CQEETADLLKELSLVEQR	84.8343	6	0.646	1	1	1	1	0	0	CQEETtDLLKELSLVEQR		6	0.784	-84.8343	0	0.138	1	0	-0.213622
76	390	sp|O43155|FLRT2_HUMAN@203-211	sp|O43155|FLRT2_HUMAN	NES/CRM1	203	211	1	LTSLERLIV	L-TS-L-ER-L-I-V	77.4264	0	FLRT2	lost! -> Ptslerliv	-77.4264	1	MAFQNLTSLERLIVDGNL	82.5404	1	0.492	1	4	2	0	0	0
77	404	sp|Q6UY18|LIGO4_HUMAN@155-163	sp|Q6UY18|LIGO4_HUMAN	NES/CRM1	155	163	1	LGSLQKLEV	L-GS-L-QK-L-E-V	77.4264	0	LINGO4	lost! -> Pgslqklev	-77.4264	1	GAFGELGSLQKLEVGDNH	82.5404	3	0.418	1	2	3	0	0	0
78	406	sp|Q7Z5L7-3|PODN_HUMAN@309-317	sp|Q7Z5L7-3|PODN_HUMAN	NES/CRM1	309	317	1	LSSLRELYL	L-SS-L-RE-L-Y-L	77.4264	0	PODN	lost! -> lsslrelyQ	-77.4264	1	GAFSELSSLRELYLQNNY	82.5404	4	0.532	1	2	2	0	0	0
79	408	sp|Q86WI3|NLRC5_HUMAN@457-465	sp|Q86WI3|NLRC5_HUMAN	NES/CRM1	457	465	1	LLDLGEVAL	L-LD-L-GE-V-A-L	77.4264	0	NLRC5	lost! -> lldlgevaP	-77.4264	1	LPTSSLLDLGEVALRGLE	85.7696	3	0.554	1	2	2	0	0	0
80	409	sp|Q8IYM0|F186B_HUMAN@753-761	sp|Q8IYM0|F186B_HUMAN	NES/CRM1	753	761	1	IDRLQSLRL	I-DR-L-QS-L-R-L	77.4264	0	FAM186B	lost! -> Tdrlqslrl	-77.4264	1	IFLENIDRLQSLRLQAWT	82.5404	5	0.596	1	2	2	0	0	0
81	410	sp|Q8IZL2|MAML2_HUMAN@1041-1049	sp|Q8IZL2|MAML2_HUMAN	NES/CRM1	1041	1049	1	MGPLRGLNL	M-GP-L-RG-L-N-L	77.4264	0	MAML2	lost! -> mgplrgPnl	-77.4264	1	LNGQTMGPLRGLNLRPNQ	85.7696		0.5	1	0	2	0	0	0
82	428	sp|Q68E01-2|INT3_HUMAN@281-291	sp|Q68E01-2|INT3_HUMAN	NES/CRM1	281	291	1	LSPQFTGILQL	L-SPQ-F-TGI-L-Q-L	65.7933	68.1292	INTS3	lost! -> lspqStgilql	-65.7933	3	HNPQALSPQFTGILQLLQSR	73.5642		0.411	1	0	3	0	0	0
83	431	sp|P04637|P53_HUMAN@340-350	sp|P04637|P53_HUMAN	NES/CRM1	340	350	3	MFRELNEALEL	M-FRE-L-NEA-L-E-L	65.7933	0	TP53	lost! -> mfrePnealel	-65.7933	3	RERFEMFRELNEALELKDAQ	74.9894	2.5	0.696	1	3	1	0	0	0
84	450	sp|P54829|PTN5_HUMAN@116-126	sp|P54829|PTN5_HUMAN	NES/CRM1	116	126	1	ATNLVSSLLTL	A-TNL-V-SSL-L-T-L	65.7933	0	PTPN5	lost! -> Ttnlvsslltl	-65.7933	2	IWSQNATNLVSSLLTLLKQL	74.9894		0.611	1	0	2	0	0	0
85	461	sp|Q6IC83|CV042_HUMAN@182-192	sp|Q6IC83|CV042_HUMAN	NES/CRM1	182	192	1	MTSDLSESLSV	M-TSD-L-SES-L-S-V	65.7933	0	C22orf42	lost! -> mtsdlsesPsv	-65.7933	2	CLEDFMTSDLSESLSVSLED	66.6085		0.35	2	0	3	0	0	0
86	473	sp|Q96BW5|PTER_HUMAN@4-14	sp|Q96BW5|PTER_HUMAN	NES/CRM1	4	14	1	LSGKVQTVLGL	L-SGK-V-QTV-L-G-L	65.7933	0	PTER	lost! -> lsgkvqtvlgP	-65.7933	2	MSSLSGKVQTVLGLVEPS	73.5642	1.5	0.442	1	3	3	0	0	0
87	504	sp|Q8NHY3|GA2L2_HUMAN@38-48	sp|Q8NHY3|GA2L2_HUMAN	NES/CRM1	38	48	10	LAEWLRDLYGL	L-AEW-L-RDL-Y-G-L	65.7933	68.1292	GAS2L2	lost! -> laewlrdlCgl	-65.7933	1	AMKEDLAEWLRDLYGLDIDA	56.2341	1	0.494	4	4	2	0	0	0
88	505	sp|Q8NHY3|GA2L2_HUMAN@604-614	sp|Q8NHY3|GA2L2_HUMAN	NES/CRM1	604	614	3	LEEEILGNMKL	L-EEE-I-LGN-M-K-L	65.7933	68.1292	GAS2L2	lost! -> leeeilgnTkl	-65.7933	1	AIYCSLEEEILGNMKLLEVR	71.9686	1	0.569	2	4	2	0	0	0
89	540	sp|Q52LR7|EPC2_HUMAN@124-134	sp|Q52LR7|EPC2_HUMAN	NES/CRM1	124	134	3	LLNRLNRKMEI	L-LNR-L-NRK-M-E-I	65.7933	21.5443	EPC2	lost! -> llnrlnrkmeN	-65.7933	1	SEDETLLNRLNRKMEIKPLQ	76.2699	1	0.522	1	4	2	0	0	0
90	544	sp|Q9NWQ4|GPT2L_HUMAN@139-149	sp|Q9NWQ4|GPT2L_HUMAN	NES/CRM1	139	149	3	VAASLQQKLKV	V-AAS-L-QQK-L-K-V	65.7933	21.5443	GPATCH2L	lost! -> vaaslqqkPkv	-65.7933	1	RVTSEVAASLQQKLKVSDWS	71.9686	4	0.124	2	2	4	0	0	0
91	569	sp|Q9Y281|COF2_HUMAN@149-159	sp|Q9Y281|COF2_HUMAN	NES/CRM1	149	159	1	LGEKLGGNVVV	L-GEK-L-GGN-V-V-V	65.7933	14.678	CFL2	lost! -> lgeklggnEvv	-65.7933	1	KDRSTLGEKLGGNVVVSLEG	74.9894		0.097	1	0	4	0	0	0
92	570	sp|Q9Y2K3|MYH15_HUMAN@1675-1685	sp|Q9Y2K3|MYH15_HUMAN	NES/CRM1	1675	1685	1	LNSDLKEQVAV	L-NSD-L-KEQ-V-A-V	65.7933	14.678	MYH15	lost! -> lnsdPkeqvav	-65.7933	1	DDSTQLNSDLKEQVAVAERR	71.9686		0.174	2	0	4	0	0	0
93	576	sp|Q5VIR6-2|VPS53_HUMAN@540-550	sp|Q5VIR6-2|VPS53_HUMAN	NES/CRM1	540	550	3	LEEKLKEKVDV	L-EEK-L-KEK-V-D-V	65.7933	10	VPS53	lost! -> leekHkekvdv	-65.7933	1	ATTQQLEEKLKEKVDVSLIE	76.2699	2.5	0.194	1	3	4	0	0	0
94	577	sp|Q8WYH8|ING5_HUMAN@17-27	sp|Q8WYH8|ING5_HUMAN	NES/CRM1	17	27	1	LPCELQRNFQL	L-PCE-L-QRN-F-Q-L	65.7933	10	ING5	lost! -> lpcelqrnfqQ	-65.7933	1	DSIENLPCELQRNFQLMREL	64.9382		0.203	2	0	4	0	0	0
95	582	sp|Q8TE73|DYH5_HUMAN@1688-1698	sp|Q8TE73|DYH5_HUMAN	NES/CRM1	1688	1698	2	LLPHLLDQLEI	L-LPH-L-LDQ-L-E-I	65.7933	6.81292	DNAH5	lost! -> llphlldqleT	-65.7933	1	ETLGQLLPHLLDQLEICQKS	61.054	3.5	0.709	3	2	1	0	0	0
96	589	sp|A2CJ06|DYTN_HUMAN@527-537	sp|A2CJ06|DYTN_HUMAN	NES/CRM1	527	537	3	LQELLSKLMDA	L-QEL-L-SKL-M-D-A	65.7933	0	DYTN	lost! -> lqellskPmda	-65.7933	1	LEEEELQELLSKLMDAFNLE	71.9686		0.568	2	0	2	0	0	0
97	591	sp|A2VCK2|DCD2B_HUMAN@320-330	sp|A2VCK2|DCD2B_HUMAN	NES/CRM1	320	330	2	AAQIVEEALSL	A-AQI-V-EEA-L-S-L	65.7933	0	DCDC2B	lost! -> aaqiveealsR	-65.7933	1	PLDQRAAQIVEEALSLENQP	74.9894	1	0.467	1	4	3	0	0	0
98	598	sp|O14497|ARI1A_HUMAN@1709-1719	sp|O14497|ARI1A_HUMAN	NES/CRM1	1709	1719	2	LPGLLELLVEY	L-PGL-L-ELL-V-E-Y	65.7933	0	ARID1A	lost! -> lpglPellvey	-65.7933	1	FNLSQLPGLLELLVEYFRRC	82.5404	1	0.735	1	4	1	0	0	0
99	643	sp|P00451|FA8_HUMAN@187-197	sp|P00451|FA8_HUMAN	NES/CRM1	187	197	2	LNSGLIGALLV	L-NSG-L-IGA-L-L-V	65.7933	0	F8	lost! -> Snsgligallv	-65.7933	1	DLVKDLNSGLIGALLVCREG	63.0957		0.164	3	0	4	0	0	0
100	649	sp|P02458-1|CO2A1_HUMAN@1334-1344	sp|P02458-1|CO2A1_HUMAN	NES/CRM1	1334	1344	4	AAGNLKKALLI	A-AGN-L-KKA-L-L-I	65.7933	0	COL2A1	lost! -> aagnlkkaPli	-65.7933	1	AYLDEAAGNLKKALLIQGSN	71.9686		0.192	2	0	4	0	0	0
101	666	sp|P17813-2|EGLN_HUMAN@243-253	sp|P17813-2|EGLN_HUMAN	NES/CRM1	243	253	2	APGDLDAVLIL	A-PGD-L-DAV-L-I-L	65.7933	0	ENG	lost! -> apgdldavPil	-65.7933	1	VELSCAPGDLDAVLILQGPP	61.054	0	0.459	3	4	3	0	0	0
102	675	sp|P26439|3BHS2_HUMAN@267-277	sp|P26439|3BHS2_HUMAN	NES/CRM1	267	277	14	LNYILSKEFGL	L-NYI-L-SKE-F-G-L	65.7933	0	HSD3B2	lost! -> lnyilskeSgl	-65.7933	1	QSYDNLNYILSKEFGLRLDS	74.9894		0.301	1	0	3	0	0	0
103	678	sp|P30307|MPIP3_HUMAN@337-347	sp|P30307|MPIP3_HUMAN	NES/CRM1	337	347	1	LGGHIQGALNL	L-GGH-I-QGA-L-N-L	65.7933	0	CDC25C	lost! -> Rgghiqgalnl	-65.7933	1	YPYEYLGGHIQGALNLYSQE	58.1709		0.347	3	0	3	0	0	0
104	694	sp|P49643|PRI2_HUMAN@486-496	sp|P49643|PRI2_HUMAN	NES/CRM1	486	496	2	ALASLNSSLEM	A-LAS-L-NSS-L-E-M	65.7933	0	PRIM2	lost! -> alaslnsPlem	-65.7933	1	KDASSALASLNSSLEMDMEG	64.9382		0.394	2	0	3	0	0	0
105	696	sp|P51685|CCR8_HUMAN@69-79	sp|P51685|CCR8_HUMAN	NES/CRM1	69	79	12	ITDVYLLNLAL	I-TDV-Y-LLN-L-A-L	65.7933	0	CCR8	lost! -> Ntdvyllnlal	-65.7933	1	KKLRSITDVYLLNLALSDLL	61.054	0	0.729	3	4	1	0	0	0
106	727	sp|Q0VF96|CGNL1_HUMAN@679-689	sp|Q0VF96|CGNL1_HUMAN	NES/CRM1	679	689	2	LRKNLEELFQV	L-RKN-L-EEL-F-Q-V	65.7933	0	CGNL1	lost! -> lrknReelfqv	-65.7933	1	ESEGELRKNLEELFQVKMER	63.0957	1	0.513	3	4	2	0	0	0
107	740	sp|Q13467|FZD5_HUMAN@8-18	sp|Q13467|FZD5_HUMAN	NES/CRM1	8	18	8	APPSLLLLLLA	A-PPS-L-LLL-L-L-A	65.7933	0	FZD5	lost! -> Sppslllllla	-65.7933	1	RPDPSAPPSLLLLLLAQLVG	83.7678		0.494	1	0	2	0	0	0
108	746	sp|Q14028|CNGB1_HUMAN@940-950	sp|Q14028|CNGB1_HUMAN	NES/CRM1	940	950	7	LPDKMRLDLAI	L-PDK-M-RLD-L-A-I	65.7933	0	CNGB1	lost! -> lpdkTrldlai	-65.7933	1	ELMVQLPDKMRLDLAIDVNY	70.1704		0.828	2	0	1	0	0	0
109	783	sp|Q5TBA9|FRY_HUMAN@1029-1039	sp|Q5TBA9|FRY_HUMAN	NES/CRM1	1029	1039	8	LRLQLLRIFEL	L-RLQ-L-LRI-F-E-L	65.7933	0	FRY	lost! -> lrlqllriCel	-65.7933	1	ERRDLLRLQLLRIFELLADA	74.9894	4	0.881	1	2	1	0	0	0
110	788	sp|Q6JQN1|ACD10_HUMAN@270-280	sp|Q6JQN1|ACD10_HUMAN	NES/CRM1	270	280	1	LQKYLKDLLGI	L-QKY-L-KDL-L-G-I	65.7933	0	ACAD10	lost! -> lqkylkdlQgi	-65.7933	1	IPKDSLQKYLKDLLGIQTTG	71.9686		0.606	2	0	2	0	0	0
111	802	sp|Q6Q0C0|TRAF7_HUMAN@329-339	sp|Q6Q0C0|TRAF7_HUMAN	NES/CRM1	329	339	2	LEKSLELKFDV	L-EKS-L-ELK-F-D-V	65.7933	0	TRAF7	lost! -> lekslelkSdv	-65.7933	1	EKIDQLEKSLELKFDVLDEN	74.9894	5	0.652	1	2	1	0	0	0
112	804	sp|Q6XZF7|DNMBP_HUMAN@1036-1046	sp|Q6XZF7|DNMBP_HUMAN	NES/CRM1	1036	1046	2	LIKSFIRDLSL	L-IKS-F-IRD-L-S-L	65.7933	0	DNMBP	lost! -> liksfirdPsl	-65.7933	1	RMQERLIKSFIRDLSLYLQH	64.9382	5	0.756	2	2	1	0	0	0
113	821	sp|Q86VQ0|LCA5_HUMAN@222-232	sp|Q86VQ0|LCA5_HUMAN	NES/CRM1	222	232	3	AKKLVSAELKL	A-KKL-V-SAE-L-K-L	65.7933	0	LCA5	lost! -> Tkklvsaelkl	-65.7933	1	ERDDLAKKLVSAELKLDDTE	76.2699		0.538	1	0	2	0	0	0
114	850	sp|Q8NE09|RGS22_HUMAN@469-479	sp|Q8NE09|RGS22_HUMAN	NES/CRM1	469	479	2	LSAEILSKFKL	L-SAE-I-LSK-F-K-L	65.7933	0	RGS22	lost! -> lsaeilPkfkl	-65.7933	1	NGDYYLSAEILSKFKLLDGS	68.1292	0	0.318	2	4	3	0	0	0
115	857	sp|Q8TBY9|WDR66_HUMAN@148-158	sp|Q8TBY9|WDR66_HUMAN	NES/CRM1	148	158	3	LLRDLSTQIEF	L-LRD-L-STQ-I-E-F	65.7933	0	WDR66	lost! -> llrdlstqieC	-65.7933	1	AETDELLRDLSTQIEFLDLD	68.1292	7.5	0.809	2	1	1	0	0	0
116	878	sp|Q96AG4|LRC59_HUMAN@77-87	sp|Q96AG4|LRC59_HUMAN	NES/CRM1	77	87	2	LPADFGRLVNL	L-PAD-F-GRL-V-N-L	65.7933	0	LRRC59	lost! -> lpadfgrlvnH	-65.7933	1	NKLQQLPADFGRLVNLQHLD	66.6085		0.883	2	0	1	0	0	0
117	900	sp|Q96T51-2|RUFY1_HUMAN@414-424	sp|Q96T51-2|RUFY1_HUMAN	NES/CRM1	414	424	2	LQQELGGRIGA	L-QQE-L-GGR-I-G-A	65.7933	0	RUFY1	lost! -> Rqqelggriga	-65.7933	1	ERSHKLQQELGGRIGALQLQ	83.7678	8.5	0.565	1	1	2	0	0	0
118	910	sp|Q9BWH6|RPAP1_HUMAN@431-441	sp|Q9BWH6|RPAP1_HUMAN	NES/CRM1	431	441	24	AGSVLSLLLDA	A-GSV-L-SLL-L-D-A	65.7933	0	RPAP1	lost! -> Ggsvlslllda	-65.7933	1	FGDRLAGSVLSLLLDAGFLF	83.7678	11	0.803	1	1	1	0	0	0	FGDRLgGSVLSLLLDAGFLF	83.7678	10	0.736	6.8292e-09	-1	-0.067	-8.15254e-11	0.0909091	0.0834371
119	914	sp|Q9BXU2|TX13B_HUMAN@225-235	sp|Q9BXU2|TX13B_HUMAN	NES/CRM1	225	235	3	LGAIVAGKLHL	L-GAI-V-AGK-L-H-L	65.7933	0	TEX13B	lost! -> lgaivagklhP	-65.7933	1	GFRQPLGAIVAGKLHLCGAE	66.6085	2	0.292	2	3	3	0	0	0
120	960	sp|Q9P0L9|PK2L1_HUMAN@284-294	sp|Q9P0L9|PK2L1_HUMAN	NES/CRM1	284	294	2	ALRALQEGLWL	A-LRA-L-QEG-L-W-L	65.7933	0	PKD2L1	lost! -> alralqeglwQ	-65.7933	1	QGSAEALRALQEGLWLDRGT	83.7678			1	0	0	0	0	0
121	968	sp|Q9UHP6|RTDR1_HUMAN@183-193	sp|Q9UHP6|RTDR1_HUMAN	NES/CRM1	183	193	1	ATEALGSNVVL	A-TEA-L-GSN-V-V-L	65.7933	0	RTDR1	lost! -> Dtealgsnvvl	-65.7933	1	CLQEDATEALGSNVVLVLKQ	76.2699		0.155	1	0	4	0	0	0
122	1002	sp|P04637|P53_HUMAN@194-203	sp|P04637|P53_HUMAN	NES/CRM1	194	203	1	LIRVEGNLRV	L-IR-V-EGN-L-R-V	63.0957	0	TP53	lost! -> Rirvegnlrv	-63.0957	51	APPQHLIRVEGNLRVEYLD	56.2341	2.5	0.304	4	3	3	0	0	0
123	1038	sp|Q96KQ7|EHMT2_HUMAN@17-26	sp|Q96KQ7|EHMT2_HUMAN	NES/CRM1	17	26	1	APAEMGALLL	A-PAE-M-GA-L-L-L	63.0957	100	EHMT2	lost! -> Dpaemgalll	-63.0957	2	AAEGEAPAEMGALLLEKET	71.9686	4	0.252	2	2	4	0	0	0
124	1049	sp|O95613|PCNT_HUMAN@2034-2043	sp|O95613|PCNT_HUMAN	NES/CRM1	2034	2043	1	LLLVKNEMRL	L-LL-V-KNE-M-R-L	63.0957	0	PCNT	lost! -> Rllvknemrl	-63.0957	2	QLQSELLLVKNEMRLSLED	74.9894		0.36	1	0	3	0	0	0
125	1052	sp|P40967|PMEL_HUMAN@577-586	sp|P40967|PMEL_HUMAN	NES/CRM1	577	586	1	LAVVSTQLIM	L-AV-V-STQ-L-I-M	63.0957	0	PMEL	lost! -> lavvstqPim	-63.0957	2	ADTNSLAVVSTQLIMPGQE	73.5642		0.448	1	0	3	0	0	0
126	1055	sp|Q2NKX8|ERC6L_HUMAN@37-46	sp|Q2NKX8|ERC6L_HUMAN	NES/CRM1	37	46	1	LEEAFKLFNL	L-EEA-F-KL-F-N-L	63.0957	0	ERCC6L	lost! -> Qeeafklfnl	-63.0957	2	TKNGDLEEAFKLFNLAKDI	71.9686		0.446	2	0	3	0	0	0
127	1062	sp|Q8WWH4|ASZ1_HUMAN@279-288	sp|Q8WWH4|ASZ1_HUMAN	NES/CRM1	279	288	2	LEVFLHGLGL	L-EVF-L-HG-L-G-L	63.0957	0	ASZ1	lost! -> levflhgHgl	-63.0957	2	TAFGDLEVFLHGLGLEHMT	68.1292	9	0.69	2	1	1	0	0	0
128	1085	sp|A0JNW5|UH1BL_HUMAN@1056-1065	sp|A0JNW5|UH1BL_HUMAN	NES/CRM1	1056	1065	1	AASLSENLDI	A-AS-L-SEN-L-D-I	63.0957	68.1292	UHRF1BP1L	lost! -> aaslsenldN	-63.0957	1	DLLPEAASLSENLDISKEE	73.5642		0.473	1	0	2	0	0	0
129	1087	sp|B2RTY4|MYO9A_HUMAN@395-404	sp|B2RTY4|MYO9A_HUMAN	NES/CRM1	395	404	3	LRHDFERLQL	L-RHD-F-ER-L-Q-L	63.0957	68.1292	MYO9A	lost! -> lrhdCerlql	-63.0957	1	VEGEDLRHDFERLQLAMEM	63.0957	4.5	0.752	3	2	1	0	0	0
130	1110	sp|Q8IWZ3|ANKH1_HUMAN@838-847	sp|Q8IWZ3|ANKH1_HUMAN	NES/CRM1	838	847	1	LQKVERQLQM	L-QK-V-ERQ-L-Q-M	63.0957	68.1292	ANKHD1	lost! -> Rqkverqlqm	-63.0957	1	KILKELQKVERQLQMKTQQ	73.5642		0.301	1	0	3	0	0	0
131	1130	sp|P0C881|R10B1_HUMAN@808-817	sp|P0C881|R10B1_HUMAN	NES/CRM1	808	817	1	LEARLNIFIL	L-EAR-L-NI-F-I-L	63.0957	46.4159	RSPH10B	lost! -> learlnifiS	-63.0957	1	MEDDELEARLNIFILREEE	74.9894		0.68	1	0	1	0	0	0
132	1134	sp|P30622-1|CLIP1_HUMAN@648-657	sp|P30622-1|CLIP1_HUMAN	NES/CRM1	648	657	1	LKTQIEKMRL	L-KTQ-I-EK-M-R-L	63.0957	46.4159	CLIP1	lost! -> Qktqiekmrl	-63.0957	1	AEFAELKTQIEKMRLDYQH	61.054	9	0.483	3	1	2	0	0	0
133	1142	sp|Q14692|BMS1_HUMAN@709-718	sp|Q14692|BMS1_HUMAN	NES/CRM1	709	718	1	LEELGGLFRV	L-EE-L-GGL-F-R-V	63.0957	46.4159	BMS1	lost! -> leePgglfrv	-63.0957	1	EDDDTLEELGGLFRVNQPD	74.9894		0.369	1	0	3	0	0	0
134	1160	sp|Q9NS73|MBIP1_HUMAN@37-46	sp|Q9NS73|MBIP1_HUMAN	NES/CRM1	37	46	2	LHTLVGQLDL	L-HTL-V-GQ-L-D-L	63.0957	46.4159	MBIP	lost! -> lhtlvgqldR	-63.0957	1	EIFRSLHTLVGQLDLRDDV	71.9686	8.5	0.561	2	1	2	0	0	0
135	1169	sp|Q86TC9|MYPN_HUMAN@663-672	sp|Q86TC9|MYPN_HUMAN	NES/CRM1	663	672	1	LQQLHNQVLL	L-QQ-L-HNQ-V-L-L	63.0957	31.6228	MYPN	lost! -> lqqlhnqDll	-63.0957	1	LDSTQLQQLHNQVLLEQHQ	63.0957		0.273	3	0	4	0	0	0
136	1174	sp|Q99996|AKAP9_HUMAN@2724-2733	sp|Q99996|AKAP9_HUMAN	NES/CRM1	2724	2733	1	AEKLQEELLV	A-EK-L-QEE-L-L-V	63.0957	31.6228	AKAP9	lost! -> Teklqeellv	-63.0957	1	SYKEKAEKLQEELLVKETN	71.9686		0.056	2	0	4	0	0	0
137	1183	sp|O75643|U520_HUMAN@1282-1291	sp|O75643|U520_HUMAN	NES/CRM1	1282	1291	1	LPVSFRHLIL	L-PVS-F-RH-L-I-L	63.0957	21.5443	SNRNP200	lost! -> lpvsfrhRil	-63.0957	1	SCETQLPVSFRHLILPEKY	70.1704		0.81	2	0	1	0	0	0
138	1185	sp|P59894|DCDC1_HUMAN@18-27	sp|P59894|DCDC1_HUMAN	NES/CRM1	18	27	1	LSLLTEAMEV	L-SL-L-TEA-M-E-V	63.0957	21.5443	DCDC1	lost! -> lslltePmev	-63.0957	1	LSQSSLSLLTEAMEVLQQS	73.5642		0.415	1	0	3	0	0	0
139	1186	sp|Q01664|TFAP4_HUMAN@188-197	sp|Q01664|TFAP4_HUMAN	NES/CRM1	188	197	1	LKVIAQQVQL	L-KVI-A-QQ-V-Q-L	63.0957	21.5443	TFAP4	lost! -> lkviaqqvqQ	-63.0957	1	MYPEKLKVIAQQVQLQQQQ	74.9894		0.375	1	0	3	0	0	0
140	1198	sp|P13535|MYH8_HUMAN@1424-1433	sp|P13535|MYH8_HUMAN	NES/CRM1	1424	1433	1	LQNEVEDLML	L-QNE-V-ED-L-M-L	63.0957	14.678	MYH8	lost! -> Pqnevedlml	-63.0957	1	KTKQRLQNEVEDLMLDVER	73.5642	8	0.545	1	1	2	0	0	0
141	1207	sp|Q5H9M0|MUML1_HUMAN@63-72	sp|Q5H9M0|MUML1_HUMAN	NES/CRM1	63	72	1	IEAIAASLGL	I-EAI-A-AS-L-G-L	63.0957	14.678	MUM1L1	lost! -> Teaiaaslgl	-63.0957	1	LNKSQIEAIAASLGLQSED	74.9894		0.21	1	0	4	0	0	0
142	1214	sp|O75822|EIF3J_HUMAN@196-205	sp|O75822|EIF3J_HUMAN	NES/CRM1	196	205	1	LKKITNSLTV	L-KK-I-TNS-L-T-V	63.0957	10	EIF3J	lost! -> lkkNtnsltv	-63.0957	1	LEIDDLKKITNSLTVLCSE	64.9382		0.629	2	0	2	0	0	0
143	1217	sp|P35579|MYH9_HUMAN@1759-1768	sp|P35579|MYH9_HUMAN	NES/CRM1	1759	1768	1	IDQINTDLNL	I-DQ-I-NTD-L-N-L	63.0957	10	MYH9	lost! -> idqintdPnl	-63.0957	1	KANLQIDQINTDLNLERSH	68.1292		0.558	2	0	2	0	0	0
144	1240	sp|Q8WYK1|CNTP5_HUMAN@420-429	sp|Q8WYK1|CNTP5_HUMAN	NES/CRM1	420	429	1	LEGGILRLVI	L-EGG-I-LR-L-V-I	63.0957	4.64159	CNTNAP5	lost! -> leggilrRvi	-63.0957	1	TLLLSLEGGILRLVIQKMT	68.1292	4	0.717	2	2	1	0	0	0
145	1252	sp|A1X283|SPD2B_HUMAN@587-596	sp|A1X283|SPD2B_HUMAN	NES/CRM1	587	596	1	LFQLKNDMGL	L-FQ-L-KND-M-G-L	63.0957	0	SH3PXD2B	lost! -> lfqlkndRgl	-63.0957	1	PDKSRLFQLKNDMGLECGH	70.1704		0.275	2	0	4	0	0	0
146	1262	sp|B0I1T2|MYO1G_HUMAN@419-428	sp|B0I1T2|MYO1G_HUMAN	NES/CRM1	419	428	1	LQQLFIQLIL	L-QQL-F-IQ-L-I-L	63.0957	0	MYO1G	lost! -> lqqlfiqliQ	-63.0957	1	YCNEKLQQLFIQLILKQEQ	74.9894	3.5	0.748	1	2	1	0	0	0
147	1291	sp|O15455|TLR3_HUMAN@49-58	sp|O15455|TLR3_HUMAN	NES/CRM1	49	58	1	LPTNITVLNL	L-PTN-I-TV-L-N-L	63.0957	0	TLR3	lost! -> lptnTtvlnl	-63.0957	1	QVPDDLPTNITVLNLTHNQ	64.9382		0.622	2	0	2	0	0	0
148	1292	sp|O15455|TLR3_HUMAN@246-255	sp|O15455|TLR3_HUMAN	NES/CRM1	246	255	1	ANTSIRNLSL	A-NTS-I-RN-L-S-L	63.0957	0	TLR3	lost! -> antsirnlsQ	-63.0957	1	LCLELANTSIRNLSLSNSQ	74.9894	3.5	0.587	1	2	2	0	0	0
149	1293	sp|O15534|PER1_HUMAN@489-498	sp|O15534|PER1_HUMAN	NES/CRM1	489	498	1	LSEQIHRLLL	L-SEQ-I-HR-L-L-L	63.0957	0	PER1	lost! -> lseqThrlll	-63.0957	1	TDIQELSEQIHRLLLQPVH	70.1704	5	0.762	2	2	1	0	0	0
150	1306	sp|O60749|SNX2_HUMAN@316-325	sp|O60749|SNX2_HUMAN	NES/CRM1	316	325	2	LDQQLRKLHV	L-DQQ-L-RK-L-H-V	63.0957	0	SNX2	lost! -> ldqqlrklPv	-63.0957	1	QQFENLDQQLRKLHVSVEA	73.5642	4.5	0.75	1	2	1	0	0	0
151	1318	sp|O75363|BCAS1_HUMAN@112-121	sp|O75363|BCAS1_HUMAN	NES/CRM1	112	121	1	ADSSLGSVKL	A-DSS-L-GS-V-K-L	63.0957	0	BCAS1	lost! -> adsslgsEkl	-63.0957	1	TGDQAADSSLGSVKLDVSS	70.1704	5	0.295	2	2	3	0	0	0
152	1324	sp|O75607|NPM3_HUMAN@94-103	sp|O75607|NPM3_HUMAN	NES/CRM1	94	103	2	IAVPVANLKL	I-AVP-V-AN-L-K-L	63.0957	0	NPM3	lost! -> iavpvanlkQ	-63.0957	1	HDHQEIAVPVANLKLSCQP	63.0957	7	0.58	3	1	2	0	0	0
153	1327	sp|O75899|GABR2_HUMAN@805-814	sp|O75899|GABR2_HUMAN	NES/CRM1	805	814	1	LDKDLEEVTM	L-DKD-L-EE-V-T-M	63.0957	0	GABBR2	lost! -> ldkdleevtR	-63.0957	1	MKITELDKDLEEVTMQLQD	73.5642	6	0.699	1	1	1	1	1	0	MKITELDKDLEEVTrQLQD			0.307	-73.5642	-6	-0.392	1	1	0.560801
154	1329	sp|O94854|K0754_HUMAN@627-636	sp|O94854|K0754_HUMAN	NES/CRM1	627	636	1	LHLLVEELRL	L-HLL-V-EE-L-R-L	63.0957	0	KIAA0754	lost! -> lhllveelrP	-63.0957	1	SEILSLHLLVEELRLNPDG	71.9686	7	0.731	2	1	1	0	0	0
155	1334	sp|O95235|KI20A_HUMAN@397-406	sp|O95235|KI20A_HUMAN	NES/CRM1	397	406	2	IVPKISELSL	I-VPK-I-SE-L-S-L	63.0957	0	KIF20A	lost! -> ivpkiselsP	-63.0957	1	QGEGDIVPKISELSLCDLA	58.7802	7	0.747	3	1	1	0	0	0
156	1346	sp|O95954|FTCD_HUMAN@300-309	sp|O95954|FTCD_HUMAN	NES/CRM1	300	309	1	IRLVVSRLGL	I-RLV-V-SR-L-G-L	63.0957	0	FTCD	lost! -> irlvvsrlgR	-63.0957	1	EEEQRIRLVVSRLGLDSLC	70.1704	5	0.663	2	2	1	0	0	0
157	1353	sp|P02452|CO1A1_HUMAN@1348-1357	sp|P02452|CO1A1_HUMAN	NES/CRM1	1348	1357	3	VAIQLTFLRL	V-AIQ-L-TF-L-R-L	63.0957	0	COL1A1	lost! -> vaiqltflrP	-63.0957	1	SDPADVAIQLTFLRLMSTE	63.0957	2	0.665	3	3	1	0	0	0
158	1386	sp|P10915|HPLN1_HUMAN@122-131	sp|P10915|HPLN1_HUMAN	NES/CRM1	122	131	1	ASLVITDLTL	A-SLV-I-TD-L-T-L	63.0957	0	HAPLN1	lost! -> Tslvitdltl	-63.0957	1	GSDSDASLVITDLTLEDYG	71.9686	4	0.579	2	2	2	0	0	0
159	1401	sp|P28290-3|SSFA2_HUMAN@1004-1013	sp|P28290-3|SSFA2_HUMAN	NES/CRM1	1004	1013	2	LQGLRNSVRM	L-QG-L-RNS-V-R-M	63.0957	0	SSFA2	lost! -> lqgSrnsvrm	-63.0957	1	FEVDQLQGLRNSVRMELQD	74.9894		0.323	1	0	3	0	0	0
160	1421	sp|P35625|TIMP3_HUMAN@86-95	sp|P35625|TIMP3_HUMAN	NES/CRM1	86	95	2	ASESLCGLKL	A-SES-L-CG-L-K-L	63.0957	0	TIMP3	lost! -> Dseslcglkl	-63.0957	1	YIHTEASESLCGLKLEVNK	68.1292	7	0.351	2	1	3	0	0	0
161	1422	sp|P36551|HEM6_HUMAN@148-157	sp|P36551|HEM6_HUMAN	NES/CRM1	148	157	2	MKTKMELLIL	M-KTK-M-EL-L-I-L	63.0957	0	CPOX	lost! -> mktkmelliQ	-63.0957	1	RRPGDMKTKMELLILETQA	71.9686	8.5	0.716	2	1	1	0	0	0
162	1443	sp|P55265|DSRAD_HUMAN@287-296	sp|P55265|DSRAD_HUMAN	NES/CRM1	287	296	3	LEDPLEFLDM	L-EDP-L-EF-L-D-M	63.0957	0	ADAR	lost! -> ledpPefldm	-63.0957	1	NSTSALEDPLEFLDMAEIK	71.9686		0.647	2	0	1	0	0	0
163	1464	sp|Q12769|NU160_HUMAN@792-801	sp|Q12769|NU160_HUMAN	NES/CRM1	792	801	2	LESNLQHLSV	L-ESN-L-QH-L-S-V	63.0957	0	NUP160	lost! -> lesnlqhlPv	-63.0957	1	VPLDTLESNLQHLSVLELT	71.9686	1.5	0.771	2	3	1	0	0	0
164	1473	sp|Q14393-2|GAS6_HUMAN@601-610	sp|Q14393-2|GAS6_HUMAN	NES/CRM1	601	610	1	AAQLQERLAV	A-AQ-L-QER-L-A-V	63.0957	0	GAS6	lost! -> Taqlqerlav	-63.0957	1	QSEVSAAQLQERLAVLERH	70.1704		0.313	2	0	3	0	0	0
165	1479	sp|Q14994-2|NR1I3_HUMAN@281-290	sp|Q14994-2|NR1I3_HUMAN	NES/CRM1	281	290	1	IDQLQEEMAL	I-DQ-L-QEE-M-A-L	63.0957	0	NR1I3	lost! -> Tdqlqeemal	-63.0957	1	TQRDEIDQLQEEMALTLQS	73.5642		0.285	1	0	3	0	0	0
166	1489	sp|Q15147|PLCB4_HUMAN@302-311	sp|Q15147|PLCB4_HUMAN	NES/CRM1	302	311	1	APVFLDRLEL	A-PVF-L-DR-L-E-L	63.0957	0	PLCB4	lost! -> Tpvfldrlel	-63.0957	1	MSDENAPVFLDRLELYQEM	63.0957	1.5	0.758	3	3	1	0	0	0
167	1491	sp|Q15165|PON2_HUMAN@263-272	sp|Q15165|PON2_HUMAN	NES/CRM1	263	272	2	LDTLVDNLSI	L-DTL-V-DN-L-S-I	63.0957	0	PON2	lost! -> ldtlvdnlsT	-63.0957	1	LKVLELDTLVDNLSIDPSS	68.1292	14	0.787	2	1	1	0	0	0
168	1497	sp|Q15555|MARE2_HUMAN@247-256	sp|Q15555|MARE2_HUMAN	NES/CRM1	247	256	1	LNEQVHSLKL	L-NEQ-V-HS-L-K-L	63.0957	0	MAPRE2	lost! -> lneqvhslkR	-63.0957	1	TQVIQLNEQVHSLKLALEG	71.9686	9.5	0.735	2	1	1	0	0	0
169	1516	sp|Q3SYG4|PTHB1_HUMAN@65-74	sp|Q3SYG4|PTHB1_HUMAN	NES/CRM1	65	74	2	AEDLLLEVDL	A-EDL-L-LE-V-D-L	63.0957	0	BBS9	lost! -> aedllleEdl	-63.0957	1	GDGAQAEDLLLEVDLRDPV	70.1704	0	0.211	2	4	4	0	0	0
170	1528	sp|Q5SYC1|CLVS2_HUMAN@175-184	sp|Q5SYC1|CLVS2_HUMAN	NES/CRM1	175	184	1	LTPSMLRLAI	L-TPS-M-LR-L-A-I	63.0957	0	CLVS2	lost! -> ltpsKlrlai	-63.0957	1	KQASKLTPSMLRLAIEGLQ	74.9894	2.5	0.724	1	3	1	0	0	0
171	1542	sp|Q5VUJ6|LRCH2_HUMAN@198-207	sp|Q5VUJ6|LRCH2_HUMAN	NES/CRM1	198	207	2	IGKLKDLMEL	I-GK-L-KDL-M-E-L	63.0957	0	LRCH2	lost! -> igklkdlRel	-63.0957	1	SIPEEIGKLKDLMELDISC	70.1704	1	0.598	2	4	2	0	0	0
172	1543	sp|Q5VXH5|PRAM7_HUMAN@78-87	sp|Q5VXH5|PRAM7_HUMAN	NES/CRM1	78	87	1	LKSVLEGVDV	L-KSV-L-EG-V-D-V	63.0957	0	PRAMEF7	lost! -> lksvlegGdv	-63.0957	1	PHLESLKSVLEGVDVLLTQ	74.9894	2	0.574	1	3	2	0	0	0
173	1544	sp|Q5XKE5|K2C79_HUMAN@404-413	sp|Q5XKE5|K2C79_HUMAN	NES/CRM1	404	413	1	AQKKLGDLDV	A-QKK-L-GD-L-D-V	63.0957	0	KRT79	lost! -> Dqkklgdldv	-63.0957	1	LALKDAQKKLGDLDVALHQ	63.0957	2	0.719	3	3	1	0	0	0
174	1550	sp|Q693B1|KCD11_HUMAN@134-143	sp|Q693B1|KCD11_HUMAN	NES/CRM1	134	143	1	LGALRARFGV	L-GA-L-RAR-F-G-V	63.0957	0	KCTD11	lost! -> Pgalrarfgv	-63.0957	1	TDSECLGALRARFGVASGD	64.9382		0.081	2	0	4	0	0	0
175	1562	sp|Q6UWY0|ARSK_HUMAN@293-302	sp|Q6UWY0|ARSK_HUMAN	NES/CRM1	293	302	3	IILALHQLDL	I-ILA-L-HQ-L-D-L	63.0957	0	ARSK	lost! -> iilalhqldR	-63.0957	1	AMLGEIILALHQLDLLQKT	70.1704	10	0.711	2	1	1	0	0	0
176	1564	sp|Q6ZNG2|DBX2_HUMAN@314-323	sp|Q6ZNG2|DBX2_HUMAN	NES/CRM1	314	323	2	ANSLQGALYL	A-NS-L-QGA-L-Y-L	63.0957	0	DBX2	lost! -> Enslqgalyl	-63.0957	1	APPPEANSLQGALYLCSEE	63.0957		0.243	3	0	4	0	0	0
177	1568	sp|Q70CQ4|UBP31_HUMAN@812-821	sp|Q70CQ4|UBP31_HUMAN	NES/CRM1	812	821	1	LASLSESVEM	L-AS-L-SES-V-E-M	63.0957	0	USP31	lost! -> laslsesveK	-63.0957	1	SRRTSLASLSESVEMTGER	71.9686		0.262	2	0	4	0	0	0
178	1583	sp|Q86UT6|NLRX1_HUMAN@766-775	sp|Q86UT6|NLRX1_HUMAN	NES/CRM1	766	775	1	ACKDLRDLLL	A-CKD-L-RD-L-L-L	63.0957	0	NLRX1	lost! -> ackdPrdlll	-63.0957	1	SLGPEACKDLRDLLLHDQC	61.054	0.5	0.445	3	4	3	0	0	0
179	1612	sp|Q8N122|RPTOR_HUMAN@663-672	sp|Q8N122|RPTOR_HUMAN	NES/CRM1	663	672	2	LVVALSHLVV	L-VVA-L-SH-L-V-V	63.0957	0	RPTOR	lost! -> lvvaPshlvv	-63.0957	1	MVRKELVVALSHLVVQYES	61.054	0.5	0.297	3	4	3	0	0	0
180	1621	sp|Q8N4U5|T11L2_HUMAN@363-372	sp|Q8N4U5|T11L2_HUMAN	NES/CRM1	363	372	3	LASRLTRISA	L-ASR-L-TR-I-S-A	63.0957	0	TCP11L2	lost! -> lasrltrisG	-63.0957	1	GGLPELASRLTRISAVLLE	68.1292	2.5	0.72	2	3	1	0	0	0
181	1627	sp|Q8NB16|MLKL_HUMAN@158-167	sp|Q8NB16|MLKL_HUMAN	NES/CRM1	158	167	1	IEASLRRLEI	I-EAS-L-RR-L-E-I	63.0957	0	MLKL	lost! -> ieasPrrlei	-63.0957	1	RDNEKIEASLRRLEINMKE	64.9382	6	0.292	2	1	3	0	0	0
182	1633	sp|Q8NCX0|CC150_HUMAN@417-426	sp|Q8NCX0|CC150_HUMAN	NES/CRM1	417	426	1	LQAHLDHLIL	L-QAH-L-DH-L-I-L	63.0957	0	CCDC150	lost! -> lqahldhliR	-63.0957	1	NEKTQLQAHLDHLILEHNQ	63.0957	6	0.652	3	1	1	0	0	0
183	1639	sp|Q8TBC5|ZSC18_HUMAN@91-100	sp|Q8TBC5|ZSC18_HUMAN	NES/CRM1	91	100	1	LLVLEQFLGI	L-LV-L-EQF-L-G-I	63.0957	0	ZSCAN18	lost! -> llvPeqflgi	-63.0957	1	EQMLELLVLEQFLGILPDK	71.9686		0.755	2	0	1	0	0	0
184	1644	sp|Q8TDN1|KCNG4_HUMAN@500-509	sp|Q8TDN1|KCNG4_HUMAN	NES/CRM1	500	509	2	LMNDVNDLIL	L-MND-V-ND-L-I-L	63.0957	0	KCNG4	lost! -> lmndvndRil	-63.0957	1	ASEHELMNDVNDLILEGPA	68.1292	8	0.686	2	1	1	0	0	0
185	1686	sp|Q96PE3|INP4A_HUMAN@441-450	sp|Q96PE3|INP4A_HUMAN	NES/CRM1	441	450	1	ATGLERTLAI	A-TG-L-ERT-L-A-I	63.0957	0	INPP4A	lost! -> atgRertlai	-63.0957	1	AKDRSATGLERTLAILADK	71.9686		0.471	2	0	2	0	0	0
186	1694	sp|Q96QV6|H2A1A_HUMAN@94-103	sp|Q96QV6|H2A1A_HUMAN	NES/CRM1	94	103	1	LNKLLGGVTI	L-NKL-L-GG-V-T-I	63.0957	0	HIST1H2AA	lost! -> Pnkllggvti	-63.0957	1	RNDEELNKLLGGVTIAQGG	71.9686	3.5	0.517	2	2	2	0	0	0
187	1696	sp|Q96SN8|CK5P2_HUMAN@1533-1542	sp|Q96SN8|CK5P2_HUMAN	NES/CRM1	1533	1542	1	LSRVQEEVKL	L-SR-V-QEE-V-K-L	63.0957	0	CDK5RAP2	lost! -> Psrvqeevkl	-63.0957	1	CSGQELSRVQEEVKLRQQL	73.5642		0.117	1	0	4	0	0	0
188	1697	sp|Q96TA1|NIBL1_HUMAN@319-328	sp|Q96TA1|NIBL1_HUMAN	NES/CRM1	319	328	2	LASKIRAFIL	L-ASK-I-RA-F-I-L	63.0957	0	FAM129B	lost! -> laskiPafil	-63.0957	1	TSKEHLASKIRAFILPKAE	64.9382		0.354	2	0	3	0	0	0
189	1701	sp|Q99471|PFD5_HUMAN@29-38	sp|Q99471|PFD5_HUMAN	NES/CRM1	29	38	1	LSTSIAQLKV	L-STS-I-AQ-L-K-V	63.0957	0	PFDN5	lost! -> lstsiaqRkv	-63.0957	1	QEVEFLSTSIAQLKVVQTK	61.054	11	0.62	3	1	2	0	0	0
190	1707	sp|Q99944|EGFL8_HUMAN@262-271	sp|Q99944|EGFL8_HUMAN	NES/CRM1	262	271	2	IESLSDQVLL	I-ES-L-SDQ-V-L-L	63.0957	0	EGFL8	lost! -> ieslsdqvlQ	-63.0957	1	GRGDRIESLSDQVLLLEER	73.5642		0.582	1	0	2	0	0	0
191	1714	sp|Q9BRK5-6|CAB45_HUMAN@180-189	sp|Q9BRK5-6|CAB45_HUMAN	NES/CRM1	180	189	1	AIRLNEELKV	A-IR-L-NEE-L-K-V	63.0957	0	SDF4	lost! -> Tirlneelkv	-63.0957	1	KEVADAIRLNEELKVDEET	71.9686		0.294	2	0	3	0	0	0
192	1715	sp|Q9BTM1|H2AJ_HUMAN@94-103	sp|Q9BTM1|H2AJ_HUMAN	NES/CRM1	94	103	1	LNKLLGKVTI	L-NKL-L-GK-V-T-I	63.0957	0	H2AFJ	lost! -> lnklPgkvti	-63.0957	1	RNDEELNKLLGKVTIAQGG	71.9686	2.5	0.583	2	3	2	0	0	0
193	1724	sp|Q9BZW7|TSG10_HUMAN@284-293	sp|Q9BZW7|TSG10_HUMAN	NES/CRM1	284	293	1	IASLGESLAM	I-AS-L-GES-L-A-M	63.0957	0	TSGA10	lost! -> Saslgeslam	-63.0957	1	KKSENIASLGESLAMKEKT	71.9686		0.189	2	0	4	0	0	0
194	1727	sp|Q9GZM8|NDEL1_HUMAN@174-183	sp|Q9GZM8|NDEL1_HUMAN	NES/CRM1	174	183	1	ARDLRQELAV	A-RD-L-RQE-L-A-V	63.0957	0	NDEL1	lost! -> Prdlrqelav	-63.0957	1	RLKDEARDLRQELAVRERQ	74.9894		0.161	1	0	4	0	0	0
195	1738	sp|Q9H9A6|LRC40_HUMAN@285-294	sp|Q9H9A6|LRC40_HUMAN	NES/CRM1	285	294	3	LKHLNSILVL	L-KH-L-NSI-L-V-L	63.0957	0	LRRC40	lost! -> Rkhlnsilvl	-63.0957	1	LEAEHLKHLNSILVLDLRD	64.9382	2	0.53	2	3	2	0	0	0
196	1742	sp|Q9HCE9|ANO8_HUMAN@466-475	sp|Q9HCE9|ANO8_HUMAN	NES/CRM1	466	475	2	LKEMLATLLI	L-KEM-L-AT-L-L-I	63.0957	0	ANO8	lost! -> lkemlatlPi	-63.0957	1	KDMERLKEMLATLLITRQF	73.5642	9.5	0.877	1	1	1	1	1	0	KDMERLKEMLATLpITRQF			0.893	-73.5642	-9.5	0.016	1	1	-0.018244
197	1753	sp|Q9NR45|SIAS_HUMAN@259-268	sp|Q9NR45|SIAS_HUMAN	NES/CRM1	259	268	2	LAELVRSVRL	L-AEL-V-RS-V-R-L	63.0957	0	NANS	lost! -> laelvrsvrP	-63.0957	1	LEPGELAELVRSVRLVERA	58.7802	5	0.338	3	2	3	0	0	0
198	1759	sp|Q9NRM6|I17RB_HUMAN@41-50	sp|Q9NRM6|I17RB_HUMAN	NES/CRM1	41	50	1	IPGDLRDLRV	I-PGD-L-RD-L-R-V	63.0957	0	IL17RB	lost! -> ipgdSrdlrv	-63.0957	1	LQHDLIPGDLRDLRVEPVT	70.1704	6	0.524	2	1	2	0	0	0
199	1797	sp|Q9UMZ2|SYNRG_HUMAN@1055-1064	sp|Q9UMZ2|SYNRG_HUMAN	NES/CRM1	1055	1064	1	IKSELATFDL	I-KSE-L-AT-F-D-L	63.0957	0	SYNRG	lost! -> ikseQatfdl	-63.0957	1	SSEEMIKSELATFDLSVQG	63.0957	1.5	0.604	3	3	2	0	0	0
200	1798	sp|Q9UNQ0|ABCG2_HUMAN@161-170	sp|Q9UNQ0|ABCG2_HUMAN	NES/CRM1	161	170	1	INRVIQELGL	I-NRV-I-QE-L-G-L	63.0957	0	ABCG2	lost! -> Snrviqelgl	-63.0957	1	EKNERINRVIQELGLDKVA	70.1704	4.5	0.37	2	2	3	0	0	0
201	1800	sp|Q9UPS8-3|ANR26_HUMAN@917-926	sp|Q9UPS8-3|ANR26_HUMAN	NES/CRM1	917	926	1	LQEEIAMLRL	L-QEE-I-AM-L-R-L	63.0957	0	ANKRD26	lost! -> lqeeiamRrl	-63.0957	1	HKNSMLQEEIAMLRLEIDT	63.0957	9	0.832	3	1	1	0	0	0
202	1801	sp|Q9UPS8-3|ANR26_HUMAN@1580-1589	sp|Q9UPS8-3|ANR26_HUMAN	NES/CRM1	1580	1589	1	LAEVNTKLLV	L-AE-V-NTK-L-L-V	63.0957	0	ANKRD26	lost! -> laevntkHlv	-63.0957	1	KTNERLAEVNTKLLVEKQQ	74.9894	1	0.227	1	4	4	0	0	0
203	1802	sp|Q9Y243|AKT3_HUMAN@373-382	sp|Q9Y243|AKT3_HUMAN	NES/CRM1	373	382	1	AKSLLSGLLI	A-KSL-L-SG-L-L-I	63.0957	0	AKT3	lost! -> Gksllsglli	-63.0957	1	TLSSDAKSLLSGLLIKDPN	71.9686		0.255	2	0	4	0	0	0
204	1809	sp|Q9Y4C0-3|NRX3A_HUMAN@764-773	sp|Q9Y4C0-3|NRX3A_HUMAN	NES/CRM1	764	773	2	APGLGDFLQL	A-PG-L-GDF-L-Q-L	63.0957	0	NRXN3	lost! -> Gpglgdflql	-63.0957	1	VRIDSAPGLGDFLQLHIEQ	64.9382	3	0.601	2	2	2	0	0	0
205	1812	sp|Q9Y4J8-6|DTNA_HUMAN@134-143	sp|Q9Y4J8-6|DTNA_HUMAN	NES/CRM1	134	143	2	ILQEIQRLRL	I-LQE-I-QR-L-R-L	63.0957	0	DTNA	lost! -> ilqeiqrRrl	-63.0957	1	NKNREILQEIQRLRLEHEQ	73.5642	6	0.623	1	1	2	0	0	0
206	1825	sp|P25054|APC_HUMAN@1654-1662	sp|P25054|APC_HUMAN	NES/CRM1	1654	1662	1	ATSLSDLTI	A-TS-L-SD-L-T-I	59.9484	46.4159	APC	lost! -> atslsdPti	-59.9484	2	INFSTATSLSDLTIESPP	68.1292	10	0.547	2	1	2	0	0	0
207	1826	sp|Q8TDJ6|DMXL2_HUMAN@1583-1591	sp|Q8TDJ6|DMXL2_HUMAN	NES/CRM1	1583	1591	1	LPPLYRVQL	L-PP-L-YR-V-Q-L	59.9484	46.4159	DMXL2	lost! -> Qpplyrvql	-59.9484	2	CLLTSLPPLYRVQLLHQG	58.7802		0.414	3	0	3	0	0	0
208	1837	sp|Q6UWB1|I27RA_HUMAN@306-314	sp|Q6UWB1|I27RA_HUMAN	NES/CRM1	306	314	3	WEPLTNLSL	W-EP-L-TN-L-S-L	59.9484	0	IL27RA	lost! -> wepltnHsl	-59.9484	2	VNATSWEPLTNLSLVCLD	68.1292	2	0.157	2	3	4	0	0	0
209	1877	sp|Q92736|RYR2_HUMAN@1622-1630	sp|Q92736|RYR2_HUMAN	NES/CRM1	1622	1630	1	LDPLQFMSL	L-DP-L-QF-M-S-L	59.9484	46.4159	RYR2	lost! -> ldpRqfmsl	-59.9484	1	WLVQCLDPLQFMSLHIPE	54.117		0.902	4	0	1	0	0	0
210	1902	sp|Q7L985|LIGO2_HUMAN@152-160	sp|Q7L985|LIGO2_HUMAN	NES/CRM1	152	160	1	LHNLKSLEV	L-HN-L-KS-L-E-V	59.9484	10	LINGO2	lost! -> lhnPkslev	-59.9484	1	YMFQDLHNLKSLEVGDND	73.5642	1	0.272	1	4	4	0	0	0
211	1913	sp|O43707|ACTN4_HUMAN@523-531	sp|O43707|ACTN4_HUMAN	NES/CRM1	523	531	1	LEAIDQLHL	L-EA-I-DQ-L-H-L	59.9484	0	ACTN4	lost! -> leaidqPhl	-59.9484	1	KTEKQLEAIDQLHLEYAK	65.7933	2	0.49	2	3	2	0	0	0
212	1919	sp|O75607|NPM3_HUMAN@108-116	sp|O75607|NPM3_HUMAN	NES/CRM1	108	116	1	MLSLDDFQL	M-LS-L-DD-F-Q-L	59.9484	0	NPM3	lost! -> mlslddCql	-59.9484	1	LSCQPMLSLDDFQLQPPV	68.1292	4	0.481	2	2	2	0	0	0
213	1956	sp|P51828|ADCY7_HUMAN@841-849	sp|P51828|ADCY7_HUMAN	NES/CRM1	841	849	1	MENVNRLLL	M-EN-V-NR-L-L-L	59.9484	0	ADCY7	lost! -> Tenvnrlll	-59.9484	1	EEFETMENVNRLLLENVL	68.1292	0	0.469	2	4	3	0	0	0
214	1959	sp|Q08462|ADCY2_HUMAN@848-856	sp|Q08462|ADCY2_HUMAN	NES/CRM1	848	856	1	MENLNRVLL	M-EN-L-NR-V-L-L	59.9484	0	ADCY2	lost! -> Tenlnrvll	-59.9484	1	EEIETMENLNRVLLENVL	68.1292		0.339	2	0	3	0	0	0
215	1965	sp|Q14160|SCRIB_HUMAN@262-270	sp|Q14160|SCRIB_HUMAN	NES/CRM1	262	270	2	IGQLKQLSI	I-GQ-L-KQ-L-S-I	59.9484	0	SCRIB	lost! -> igqRkqlsi	-59.9484	1	RLPDGIGQLKQLSILKVD	73.5642	6	0.883	1	1	1	1	1	1	RLPDGIGQrKQLSILKVD		1		-73.5642	-5	-0.883	1	0.833333	1
216	1967	sp|Q14392|LRC32_HUMAN@148-156	sp|Q14392|LRC32_HUMAN	NES/CRM1	148	156	1	APSLHTLSL	A-PS-L-HT-L-S-L	59.9484	0	LRRC32	lost! -> Tpslhtlsl	-59.9484	1	RLLGEAPSLHTLSLAENS	68.1292	2	0.76	2	3	1	0	0	0
217	1972	sp|Q1A5X6|IQCJ_HUMAN@150-158	sp|Q1A5X6|IQCJ_HUMAN	NES/CRM1	150	158	1	IERLGFLTL	I-ER-L-GF-L-T-L	59.9484	0	IQCJ	lost! -> Terlgfltl	-59.9484	1	LKEPQIERLGFLTLQ	65.7933	3	0.809	2	2	1	0	0	0
218	1994	sp|Q7Z6B7|SRGP1_HUMAN@1009-1017	sp|Q7Z6B7|SRGP1_HUMAN	NES/CRM1	1009	1017	1	LSPLHNVAL	L-SP-L-HN-V-A-L	59.9484	0	SRGAP1	lost! -> lsplhnvaP	-59.9484	1	TSTESLSPLHNVALRSSE	73.5642		0.352	1	0	3	0	0	0
219	2033	sp|Q96MH7|CE034_HUMAN@566-574	sp|Q96MH7|CE034_HUMAN	NES/CRM1	566	574	1	LEKIQKFNL	L-EK-I-QK-F-N-L	59.9484	0	C5orf34	lost! -> Rekiqkfnl	-59.9484	1	SVASELEKIQKFNLLLEN	71.9686		0.462	2	0	3	0	0	0
220	2035	sp|Q96NI6|LRFN5_HUMAN@122-130	sp|Q96NI6|LRFN5_HUMAN	NES/CRM1	122	130	1	LSNLHHLIL	L-SN-L-HH-L-I-L	59.9484	0	LRFN5	lost! -> lsnlhhliQ	-59.9484	1	DMFSGLSNLHHLILNNNQ	73.5642	3	0.591	1	2	2	0	0	0
221	2038	sp|Q96RT1|LAP2_HUMAN@275-283	sp|Q96RT1|LAP2_HUMAN	NES/CRM1	275	283	1	LKNITTLKI	L-KN-I-TT-L-K-I	59.9484	0	ERBB2IP	lost! -> lknTttlki	-59.9484	1	ETIGSLKNITTLKIDENQ	71.9686	2	0.5	2	3	2	0	0	0
222	2066	sp|Q9NQX4|MYO5C_HUMAN@1372-1380	sp|Q9NQX4|MYO5C_HUMAN	NES/CRM1	1372	1380	1	AKLIQNLIL	A-KL-I-QN-L-I-L	59.9484	0	MYO5C	lost! -> akliqnPil	-59.9484	1	KREDEAKLIQNLILDLKP	68.1292	0	0.726	2	4	1	0	0	0
223	2079	sp|Q9Y256|FACE2_HUMAN@101-109	sp|Q9Y256|FACE2_HUMAN	NES/CRM1	101	109	1	LLTLMGFRL	L-LT-L-MG-F-R-L	59.9484	0	RCE1	lost! -> lltPmgfrl	-59.9484	1	QPGTSLLTLMGFRLEGIF	65.7933	2	0.591	2	3	2	0	0	0
224	2143	sp|O15229|KMO_HUMAN@264-274	sp|O15229|KMO_HUMAN	NES/CRM1	264	274	2	AIPLIGEKLLV	A-IPL-I-GEK-L-L-V	53.367	2.15443	KMO	lost! -> aipligekPlv	-53.367	2	KYFPDAIPLIGEKLLVQDFF	61.054		0.226	3	0	4	0	0	0
225	2168	sp|P22681|CBL_HUMAN@328-338	sp|P22681|CBL_HUMAN	NES/CRM1	328	338	2	LIDGFREGFYL	L-IDG-F-REG-F-Y-L	53.367	0	CBL	lost! -> lidgfregfyS	-53.367	2	PLFQALIDGFREGFYLFPDG	56.2341		0.209	4	0	4	0	0	0
226	2199	sp|Q6NUI1|C144L_HUMAN@68-78	sp|Q6NUI1|C144L_HUMAN	NES/CRM1	68	78	2	ALDQLQHDVRL	A-LDQ-L-QHD-V-R-L	53.367	0	CCDC144NL	lost! -> aldqPqhdvrl	-53.367	2	KHGEGALDQLQHDVRLEDLG	63.0957		0.442	3	0	3	0	0	0
227	2202	sp|Q6UW60|PCSK4_HUMAN@107-117	sp|Q6UW60|PCSK4_HUMAN	NES/CRM1	107	117	1	LQRRVKRSVVV	L-QRR-V-KRS-V-V-V	53.367	0	PCSK4	lost! -> lqrrGkrsvvv	-53.367	2	FQQQTLQRRVKRSVVVPTDP	64.9382		0.075	2	0	4	0	0	0
228	2209	sp|Q8N9H8|MUT7_HUMAN@152-162	sp|Q8N9H8|MUT7_HUMAN	NES/CRM1	152	162	4	FREAATLGATL	F-REA-A-TLG-A-T-L	53.367	0	EXD3	lost! -> freaatlgTtl	-53.367	2	HHEGRFREAATLGATLKLQS	82.5404		0.31	1	0	3	0	0	0
229	2213	sp|Q8NCM2|KCNH5_HUMAN@484-494	sp|Q8NCM2|KCNH5_HUMAN	NES/CRM1	484	494	3	MLNNVRDFLKL	M-LNN-V-RDF-L-K-L	53.367	0	KCNH5	lost! -> mlnnvrdfQkl	-53.367	2	NRYHEMLNNVRDFLKLYQVP	51.7947	2.5	0.595	4	3	2	0	0	0
230	2288	sp|Q9NS39|RED2_HUMAN@332-342	sp|Q9NS39|RED2_HUMAN	NES/CRM1	332	342	4	AQAALQELFDI	A-QAA-L-QEL-F-D-I	53.367	100	ADARB2	lost! -> Tqaalqelfdi	-53.367	1	ARGQAAQAALQELFDIQMPG	61.054		0.32	3	0	3	0	0	0
231	2309	sp|P02549|SPTA1_HUMAN@136-146	sp|P02549|SPTA1_HUMAN	NES/CRM1	136	146	5	LRHLWDLLLEL	L-RHL-W-DLL-L-E-L	53.367	68.1292	SPTA1	lost! -> lrhlwdPllel	-53.367	1	AHIEELRHLWDLLLELTLEK	56.2341	0	0.855	4	4	1	0	0	0
232	2384	sp|P21817|RYR1_HUMAN@126-136	sp|P21817|RYR1_HUMAN	NES/CRM1	126	136	3	MTDKLAFDVGL	M-TDK-L-AFD-V-G-L	53.367	46.4159	RYR1	lost! -> mtdklafdvgR	-53.367	1	TTSRSMTDKLAFDVGLQEDA	63.0957		0.782	3	0	1	0	0	0
233	2418	sp|Q96N46|TTC14_HUMAN@425-435	sp|Q96N46|TTC14_HUMAN	NES/CRM1	425	435	1	LHKYMQKSLEL	L-HKY-M-QKS-L-E-L	53.367	46.4159	TTC14	lost! -> lhkymqksSel	-53.367	1	DALQKLHKYMQKSLELREKQ	66.6085	0	0.409	2	4	3	0	0	0
234	2454	sp|P48506|GSH1_HUMAN@593-603	sp|P48506|GSH1_HUMAN	NES/CRM1	593	603	1	ITDEMNYSLIL	I-TDE-M-NYS-L-I-L	53.367	21.5443	GCLC	lost! -> Ttdemnyslil	-53.367	1	KQDSVITDEMNYSLILKCNQ	58.1709		0.727	3	0	1	0	0	0
235	2457	sp|Q2TAC6|KIF19_HUMAN@625-635	sp|Q2TAC6|KIF19_HUMAN	NES/CRM1	625	635	2	VPQRLEELYEV	V-PQR-L-EEL-Y-E-V	53.367	21.5443	KIF19	lost! -> vpqrleelHev	-53.367	1	DYNLAVPQRLEELYEVYLRE	58.7802	2	0.171	3	3	4	0	0	0
236	2464	sp|Q96PP9|GBP4_HUMAN@475-485	sp|Q96PP9|GBP4_HUMAN	NES/CRM1	475	485	1	LQNFLQSQVVV	L-QNF-L-QSQ-V-V-V	53.367	21.5443	GBP4	lost! -> lqnflqsqGvv	-53.367	1	KANEVLQNFLQSQVVVEESI	63.0957		0.067	3	0	4	0	0	0
237	2570	sp|Q8TD57|DYH3_HUMAN@209-219	sp|Q8TD57|DYH3_HUMAN	NES/CRM1	209	219	1	LDVMLQQEMEM	L-DVM-L-QQE-M-E-M	53.367	3.16228	DNAH3	lost! -> Rdvmlqqemem	-53.367	1	SPEQQLDVMLQQEMEMESKE	66.6085		0.279	2	0	4	0	0	0
238	2598	sp|A6NI56|CC154_HUMAN@383-393	sp|A6NI56|CC154_HUMAN	NES/CRM1	383	393	1	ARQEMHGELVL	A-RQE-M-HGE-L-V-L	53.367	0	CCDC154	lost! -> arqemhgelvR	-53.367	1	LAGELARQEMHGELVLLREK	64.9382		0.456	2	0	3	0	0	0
239	2634	sp|O15438|MRP3_HUMAN@1010-1020	sp|O15438|MRP3_HUMAN	NES/CRM1	1010	1020	28	LRLGVYAALGI	L-RLG-V-YAA-L-G-I	53.367	0	ABCC3	lost! -> lrlgvyaaSgi	-53.367	1	QNNTSLRLGVYAALGILQGF	61.054		0.34	3	0	3	0	0	0
240	2689	sp|O75787|RENR_HUMAN@179-189	sp|O75787|RENR_HUMAN	NES/CRM1	179	189	2	VDLLFLSELQV	V-DLL-F-LSE-L-Q-V	53.367	0	ATP6AP2	lost! -> vdllfPselqv	-53.367	1	SRNNEVDLLFLSELQVLHDI	58.7802	1	0.44	3	4	3	0	0	0
241	2744	sp|P04114|APOB_HUMAN@3473-3483	sp|P04114|APOB_HUMAN	NES/CRM1	3473	3483	2	AKGAVDHKLSL	A-KGA-V-DHK-L-S-L	53.367	0	APOB	lost! -> Tkgavdhklsl	-53.367	1	MLYSTAKGAVDHKLSLESLT	61.054		0.28	3	0	4	0	0	0
242	2786	sp|P13631|RARG_HUMAN@216-226	sp|P13631|RARG_HUMAN	NES/CRM1	216	226	1	ADHRVQLDLGL	A-DHR-V-QLD-L-G-L	53.367	0	RARG	lost! -> adhrvqldlgR	-53.367	1	TTNSSADHRVQLDLGLWDKF	54.117		0.297	4	0	3	0	0	0
243	2908	sp|P37837|TALDO_HUMAN@80-90	sp|P37837|TALDO_HUMAN	NES/CRM1	80	90	5	IKNAIDKLFVL	I-KNA-I-DKL-F-V-L	53.367	0	TALDO1	lost! -> Nknaidklfvl	-53.367	1	SQEDQIKNAIDKLFVLFGAE	58.1709	4.5	0.452	3	2	3	0	0	0
244	2936	sp|P49662|CASP4_HUMAN@165-175	sp|P49662|CASP4_HUMAN	NES/CRM1	165	175	6	LLEGLDYSVDV	L-LEG-L-DYS-V-D-V	53.367	0	CASP4	lost! -> llegPdysvdv	-53.367	1	TGMKELLEGLDYSVDVEENL	61.054		0.122	3	0	4	0	0	0
245	2940	sp|P50749|RASF2_HUMAN@204-214	sp|P50749|RASF2_HUMAN	NES/CRM1	204	214	5	VLKLLLNKFKI	V-LKL-L-LNK-F-K-I	53.367	0	RASSF2	lost! -> vlklllnkCki	-53.367	1	MTTPQVLKLLLNKFKIENSA	70.1704	1	0.921	2	4	1	0	0	0
246	2947	sp|P51812|KS6A3_HUMAN@277-287	sp|P51812|KS6A3_HUMAN	NES/CRM1	277	287	2	MTMILKAKLGM	M-TMI-L-KAK-L-G-M	53.367	0	RPS6KA3	lost! -> mtmilkakPgm	-53.367	1	DRKETMTMILKAKLGMPQFL	63.0957		0.491	3	0	2	0	0	0
247	2957	sp|P53677|AP3M2_HUMAN@354-364	sp|P53677|AP3M2_HUMAN	NES/CRM1	354	364	2	LKGTMSLQAGA	L-KGT-M-SLQ-A-G-A	53.367	0	AP3M2	lost! -> lkgtTslqaga	-53.367	1	QKLPSLKGTMSLQAGASKPD	83.7678		0.751	1	0	1	0	0	0
248	2960	sp|P54687|BCAT1_HUMAN@137-147	sp|P54687|BCAT1_HUMAN	NES/CRM1	137	147	2	LLECIQQLVKL	L-LEC-I-QQL-V-K-L	53.367	0	BCAT1	lost! -> llecTqqlvkl	-53.367	1	FDKEELLECIQQLVKLDQEW	64.9382	3	0.176	2	2	4	0	0	0
249	2963	sp|P55160|NCKPL_HUMAN@400-410	sp|P55160|NCKPL_HUMAN	NES/CRM1	400	410	2	ADSSIAELLFL	A-DSS-I-AEL-L-F-L	53.367	0	NCKAP1L	lost! -> adssTaellfl	-53.367	1	TPEDYADSSIAELLFLLEGI	54.117		0.742	4	0	1	0	0	0
250	2993	sp|P78562|PHEX_HUMAN@62-72	sp|P78562|PHEX_HUMAN	NES/CRM1	62	72	3	AAAAILSKVNL	A-AAA-I-LSK-V-N-L	53.367	0	PHEX	lost! -> aaaailskvnR	-53.367	1	PECIEAAAAILSKVNLSVDP	73.5642		0.254	1	0	4	0	0	0
251	3038	sp|Q13349|ITAD_HUMAN@668-678	sp|Q13349|ITAD_HUMAN	NES/CRM1	668	678	2	IQSSVRFDLAL	I-QSS-V-RFD-L-A-L	53.367	0	ITGAD	lost! -> Nqssvrfdlal	-53.367	1	DQLGDIQSSVRFDLALDPGR	58.7802		0.508	3	0	2	0	0	0
252	3041	sp|Q13402|MYO7A_HUMAN@318-328	sp|Q13402|MYO7A_HUMAN	NES/CRM1	318	328	4	ISKLLAAILHL	I-SKL-L-AAI-L-H-L	53.367	0	MYO7A	lost! -> isklPaailhl	-53.367	1	TENWEISKLLAAILHLGNLQ	64.9382	8	0.53	2	1	2	0	0	0
253	3062	sp|Q14764|MVP_HUMAN@316-326	sp|Q14764|MVP_HUMAN	NES/CRM1	316	326	2	LEQGIQDVYVL	L-EQG-I-QDV-Y-V-L	53.367	0	MVP	lost! -> leqgSqdvyvl	-53.367	1	QPGEQLEQGIQDVYVLSEQQ	56.2341	0	0.115	4	4	4	0	0	0
254	3120	sp|Q5H8C1|FREM1_HUMAN@1166-1176	sp|Q5H8C1|FREM1_HUMAN	NES/CRM1	1166	1176	3	LDSSIISAVDL	L-DSS-I-ISA-V-D-L	53.367	0	FREM1	lost! -> Rdssiisavdl	-53.367	1	GQMKELDSSIISAVDLDIPQ	64.9382		0.589	2	0	2	0	0	0
255	3156	sp|Q68DN1|CB016_HUMAN@1075-1085	sp|Q68DN1|CB016_HUMAN	NES/CRM1	1075	1085	4	AKTDFSEQFQL	A-KTD-F-SEQ-F-Q-L	53.367	0	C2orf16	lost! -> Sktdfseqfql	-53.367	1	NYLSQAKTDFSEQFQLLEDL	64.9382		0.274	2	0	4	0	0	0
256	3198	sp|Q6ZRS4|CC129_HUMAN@935-945	sp|Q6ZRS4|CC129_HUMAN	NES/CRM1	935	945	4	IREGILLQLEV	I-REG-I-LLQ-L-E-V	53.367	0	CCDC129	lost! -> iregTllqlev	-53.367	1	DRAQQIREGILLQLEVLTAE	66.6085	0	0.567	2	4	2	0	0	0
257	3205	sp|Q70IA6-3|MOB2_HUMAN@19-29	sp|Q70IA6-3|MOB2_HUMAN	NES/CRM1	19	29	1	LQSGLCCKMVL	L-QSG-L-CCK-M-V-L	53.367	0	MOB2	lost! -> Pqsglcckmvl	-53.367	1	RPGQSLQSGLCCKMVLQAVS	61.054		0.266	3	0	4	0	0	0
258	3213	sp|Q7L8C5|SYT13_HUMAN@122-132	sp|Q7L8C5|SYT13_HUMAN	NES/CRM1	122	132	1	LKRQVTEELFI	L-KRQ-V-TEE-L-F-I	53.367	0	SYT13	lost! -> lkrqvteeQfi	-53.367	1	PNDSRLKRQVTEELFILPQN	64.9382		0.319	2	0	3	0	0	0
259	3254	sp|Q86X67|NUD13_HUMAN@242-252	sp|Q86X67|NUD13_HUMAN	NES/CRM1	242	252	2	IRREVAEEVGL	I-RRE-V-AEE-V-G-L	53.367	0	NUDT13	lost! -> irrevaeeGgl	-53.367	1	SVEETIRREVAEEVGLEVES	64.9382		0.288	2	0	3	0	0	0
260	3284	sp|Q8IZD0-2|SAM14_HUMAN@6-16	sp|Q8IZD0-2|SAM14_HUMAN	NES/CRM1	6	16	3	LREPVDEVFDL	L-REP-V-DEV-F-D-L	53.367	0	SAMD14	lost! -> Prepvdevfdl	-53.367	1	MASSKLREPVDEVFDLDLAV	61.054	0.5	0.536	3	4	2	0	0	0
261	3308	sp|Q8N7C7|RN148_HUMAN@19-29	sp|Q8N7C7|RN148_HUMAN	NES/CRM1	19	29	5	LRLSIFLLLSF	L-RLS-I-FLL-L-S-F	53.367	0	RNF148	lost! -> lrlsifllHsf	-53.367	1	VSSGLLRLSIFLLLSFPDSN	64.9382	0	0.901	2	4	1	0	0	0
262	3324	sp|Q8NBP0|TTC13_HUMAN@370-380	sp|Q8NBP0|TTC13_HUMAN	NES/CRM1	370	380	2	ALKNFKRCLQL	A-LKN-F-KRC-L-Q-L	53.367	0	TTC13	lost! -> alknfkPclql	-53.367	1	GSLQEALKNFKRCLQLEPYN	61.054		0.422	3	0	3	0	0	0
263	3334	sp|Q8NEE8|TTC16_HUMAN@493-503	sp|Q8NEE8|TTC16_HUMAN	NES/CRM1	493	503	3	LSTQIAHLARL	L-STQ-I-AHL-A-R-L	53.367	0	TTC16	lost! -> lstqiaPlarl	-53.367	1	SVEEVLSTQIAHLARLQLEQ	68.1292	1	0.474	2	4	2	0	0	0
264	3350	sp|Q8NG77|O2T12_HUMAN@299-309	sp|Q8NG77|O2T12_HUMAN	NES/CRM1	299	309	1	LKRWLGTCVNL	L-KRW-L-GTC-V-N-L	53.367	0	OR2T12	lost! -> lkrwPgtcvnl	-53.367	1	EVKEALKRWLGTCVNLKHQQ	58.1709		0.194	3	0	4	0	0	0
265	3379	sp|Q8TDW0|LRC8C_HUMAN@525-535	sp|Q8TDW0|LRC8C_HUMAN	NES/CRM1	525	535	1	LSHDISRNVTL	L-SHD-I-SRN-V-T-L	53.367	0	LRRC8C	lost! -> Rshdisrnvtl	-53.367	1	YLVGSLSHDISRNVTLESLR	58.7802		0.234	3	0	4	0	0	0
266	3394	sp|Q8WX94-2|NALP7_HUMAN@620-630	sp|Q8WX94-2|NALP7_HUMAN	NES/CRM1	620	630	6	LSLQVAKGVFL	L-SLQ-V-AKG-V-F-L	53.367	0	NLRP7	lost! -> lslqvakgvfR	-53.367	1	QDLQKLSLQVAKGVFLENYM	61.054	5.5	0.192	3	1	4	0	0	0
267	3397	sp|Q8WXG9|GPR98_HUMAN@1959-1969	sp|Q8WXG9|GPR98_HUMAN	NES/CRM1	1959	1969	2	LGAHINATLTV	L-GAH-I-NAT-L-T-V	53.367	0	GPR98	lost! -> lgahinatStv	-53.367	1	VSSGSLGAHINATLTVLASD	64.9382	0	0.328	2	4	3	0	0	0
268	3441	sp|Q96CS2|HAUS1_HUMAN@265-275	sp|Q96CS2|HAUS1_HUMAN	NES/CRM1	265	275	3	IEAELTRRVDM	I-EAE-L-TRR-V-D-M	53.367	0	HAUS1	lost! -> ieaeltrrvdR	-53.367	1	RELDSIEAELTRRVDMMEL	54.117		0.549	4	0	2	0	0	0
269	3454	sp|Q96JC9|EAF1_HUMAN@173-183	sp|Q96JC9|EAF1_HUMAN	NES/CRM1	173	183	2	IKRELRAEVDI	I-KRE-L-RAE-V-D-I	53.367	0	EAF1	lost! -> ikrelraevdS	-53.367	1	PQLDDIKRELRAEVDIIEQM	64.9382		0.51	2	0	2	0	0	0
270	3462	sp|Q96JT2|S45A3_HUMAN@16-26	sp|Q96JT2|S45A3_HUMAN	NES/CRM1	16	26	14	AQLLLVNLLTF	A-QLL-L-VNL-L-T-F	53.367	0	SLC45A3	lost! -> aqlllvnlQtf	-53.367	1	LRHRKAQLLLVNLLTFGLEV	83.7678	0	0.782	1	4	1	0	0	0
271	3464	sp|Q96KP1|EXOC2_HUMAN@899-909	sp|Q96KP1|EXOC2_HUMAN	NES/CRM1	899	909	3	LLNKFKSSMHL	L-LNK-F-KSS-M-H-L	53.367	0	EXOC2	lost! -> llnkfkssmhS	-53.367	1	KLLEELLNKFKSSMHLQLTC	61.054	1.5	0.23	3	3	4	0	0	0
272	3471	sp|Q96LA6|FCRL1_HUMAN@399-409	sp|Q96LA6|FCRL1_HUMAN	NES/CRM1	399	409	1	LGTHMEDKVSL	L-GTH-M-EDK-V-S-L	53.367	0	FCRL1	lost! -> Pgthmedkvsl	-53.367	1	VAAETLGTHMEDKVSLDIYS	61.054	1	0.534	3	4	2	0	0	0
273	3477	sp|Q96MA6|KAD8_HUMAN@88-98	sp|Q96MA6|KAD8_HUMAN	NES/CRM1	88	98	2	LENLILNEFSY	L-ENL-I-LNE-F-S-Y	53.367	0	AK8	lost! -> lenlilneCsy	-53.367	1	SSLLTLENLILNEFSYTATE	100	4	0.864	1	2	1	0	0	0
274	3491	sp|Q96P56-2|CTSR2_HUMAN@283-293	sp|Q96P56-2|CTSR2_HUMAN	NES/CRM1	283	293	10	LPNSLVTVFIL	L-PNS-L-VTV-F-I-L	53.367	0	CATSPER2	lost! -> Ppnslvtvfil	-53.367	1	VFFSDLPNSLVTVFILFTLD	58.1709	1	0.644	3	4	1	0	0	0
275	3497	sp|Q96PP4|TSG13_HUMAN@116-126	sp|Q96PP4|TSG13_HUMAN	NES/CRM1	116	126	1	ASKYFSKELLL	A-SKY-F-SKE-L-L-L	53.367	0	TSGA13	lost! -> askyfPkelll	-53.367	1	QDKESASKYFSKELLLKVME	58.1709		0.247	3	0	4	0	0	0
276	3555	sp|Q9H0C1|ZMY12_HUMAN@284-294	sp|Q9H0C1|ZMY12_HUMAN	NES/CRM1	284	294	4	AIRILTSILNI	A-IRI-L-TSI-L-N-I	53.367	0	ZMYND12	lost! -> airiltsilnN	-53.367	1	AQEAEAIRILTSILNIREST	61.054		0.418	3	0	3	0	0	0
277	3578	sp|Q9H7M6|ZSWM4_HUMAN@96-106	sp|Q9H7M6|ZSWM4_HUMAN	NES/CRM1	96	106	1	ARVPFTRGLHL	A-RVP-F-TRG-L-H-L	53.367	0	ZSWIM4	lost! -> Srvpftrglhl	-53.367	1	EGEHDARVPFTRGLHLLQSG	61.054		0.291	3	0	3	0	0	0
278	3592	sp|Q9HCE0|EPG5_HUMAN@2439-2449	sp|Q9HCE0|EPG5_HUMAN	NES/CRM1	2439	2449	2	LTESVIRILLL	L-TES-V-IRI-L-L-L	53.367	0	EPG5	lost! -> ltesviPilll	-53.367	1	QNDSVLTESVIRILLLVQSR	63.0957	5	0.642	3	2	1	0	0	0
279	3614	sp|Q9NS40|KCNH7_HUMAN@1049-1059	sp|Q9NS40|KCNH7_HUMAN	NES/CRM1	1049	1059	1	MTTDIQTILQL	M-TTD-I-QTI-L-Q-L	53.367	0	KCNH7	lost! -> mttdiqPilql	-53.367	1	RLESQMTTDIQTILQLLQKQ	66.6085		0.527	2	0	2	0	0	0
280	3615	sp|Q9NS62|THSD1_HUMAN@236-246	sp|Q9NS62|THSD1_HUMAN	NES/CRM1	236	246	3	LAQKFGYKLVM	L-AQK-F-GYK-L-V-M	53.367	0	THSD1	lost! -> laqkSgyklvm	-53.367	1	TGPIDLAQKFGYKLVMVPEL	54.117	2	0.236	4	3	4	0	0	0
281	3616	sp|Q9NSB2|KRT84_HUMAN@298-308	sp|Q9NSB2|KRT84_HUMAN	NES/CRM1	298	308	3	LKTLYMEEIQL	L-KTL-Y-MEE-I-Q-L	53.367	0	KRT84	lost! -> lktlCmeeiql	-53.367	1	QEIDFLKTLYMEEIQLLQSH	54.117	2	0.887	4	3	1	0	0	0
282	3656	sp|Q9P2F8|SI1L2_HUMAN@630-640	sp|Q9P2F8|SI1L2_HUMAN	NES/CRM1	630	640	4	AGPAFEEFLDL	A-GPA-F-EEF-L-D-L	53.367	0	SIPA1L2	lost! -> agpafeefldR	-53.367	1	YNNETAGPAFEEFLDLLGQR	64.9382		0.547	2	0	2	0	0	0
283	3698	sp|Q9UK32|KS6A6_HUMAN@282-292	sp|Q9UK32|KS6A6_HUMAN	NES/CRM1	282	292	5	MNMILKAKLGM	M-NMI-L-KAK-L-G-M	53.367	0	RPS6KA6	lost! -> mnmilkakHgm	-53.367	1	DRNETMNMILKAKLGMPQFL	63.0957		0.587	3	0	2	0	0	0
284	3707	sp|Q9UKK3|PARP4_HUMAN@237-247	sp|Q9UKK3|PARP4_HUMAN	NES/CRM1	237	247	2	ATQLASEQLQA	A-TQL-A-SEQ-L-Q-A	53.367	0	PARP4	lost! -> atqlaseqlqT	-53.367	1	HFTPEATQLASEQLQALLLE	83.7678	2	0.5	1	3	2	0	0	0
285	3716	sp|Q9ULT0|TTC7A_HUMAN@551-561	sp|Q9ULT0|TTC7A_HUMAN	NES/CRM1	551	561	2	AMEQLQEALKV	A-MEQ-L-QEA-L-K-V	53.367	0	TTC7A	lost! -> ameqlqeaPkv	-53.367	1	RQISSAMEQLQEALKVRKDD	66.6085		0.176	2	0	4	0	0	0
286	3789	sp|Q9Y672|ALG6_HUMAN@187-197	sp|Q9Y672|ALG6_HUMAN	NES/CRM1	187	197	6	LLGSLAFCLAI	L-LGS-L-AFC-L-A-I	53.367	0	ALG6	lost! -> llgslafclaK	-53.367	1	SCDCDLLGSLAFCLAINYKQ	56.2341	2	0.52	4	3	2	0	0	0
287	3840	sp|Q14697|GANAB_HUMAN@94-103	sp|Q14697|GANAB_HUMAN	NES/CRM1	94	103	1	LQKNMTRFRI	L-QKN-M-TR-F-R-I	50.1187	100	GANAB	lost! -> lqknmtrfrT	-50.1187	2	LELQGLQKNMTRFRIDELE	64.9382		0.59	2	0	2	0	0	0
288	3847	sp|P78424|PO6F2_HUMAN@472-481	sp|P78424|PO6F2_HUMAN	NES/CRM1	472	481	5	AAGEVDGVNL	A-AGE-V-DG-V-N-L	50.1187	68.1292	POU6F2	lost! -> aagevdgvnR	-50.1187	2	SNPQTAAGEVDGVNLEEIR	61.054		0.141	3	0	4	0	0	0
289	3876	sp|O95479|G6PE_HUMAN@333-342	sp|O95479|G6PE_HUMAN	NES/CRM1	333	342	3	LTPTFAAVLV	L-TPT-F-AA-V-L-V	50.1187	0	H6PD	lost! -> ltptfaaGlv	-50.1187	2	DSFHSLTPTFAAVLVHIDN	51.7947	0.5	0.533	4	4	2	0	0	0
290	3889	sp|P55107|BMP3B_HUMAN@444-453	sp|P55107|BMP3B_HUMAN	NES/CRM1	444	453	2	VPDKMNSLGV	V-PDK-M-NS-L-G-V	50.1187	0	GDF10	lost! -> vpdkKnslgv	-50.1187	2	PEPCCVPDKMNSLGVLFLD	56.2341	1	0.55	4	4	2	0	0	0
291	3893	sp|P60842|IF4A1_HUMAN@263-272	sp|P60842|IF4A1_HUMAN	NES/CRM1	263	272	1	LCDLYETLTI	L-CDL-Y-ET-L-T-I	50.1187	0	EIF4A1	lost! -> Rcdlyetlti	-50.1187	2	WKLDTLCDLYETLTITQAV	61.054	0.5	0.803	3	4	1	0	0	0
292	3913	sp|Q6ZR62|ZCH16_HUMAN@20-29	sp|Q6ZR62|ZCH16_HUMAN	NES/CRM1	20	29	2	AENLILRLQM	A-ENL-I-LR-L-Q-M	50.1187	0	ZCCHC16	lost! -> aenlilrPqm	-50.1187	2	PSFLQAENLILRLQMQHPT	56.2341		0.939	4	0	1	0	0	0
293	3931	sp|Q92764|KRT35_HUMAN@313-322	sp|Q92764|KRT35_HUMAN	NES/CRM1	313	322	3	IIELRRTVNA	I-IE-L-RRT-V-N-A	50.1187	0	KRT35	lost! -> iielrrtvnT	-50.1187	2	SCQAEIIELRRTVNALEIE	68.1292	5	0.47	2	2	3	0	0	0
294	3958	sp|P21675|TAF1_HUMAN@1709-1718	sp|P21675|TAF1_HUMAN	NES/CRM1	1709	1718	1	ASVLYEDLLM	A-SVL-Y-ED-L-L-M	50.1187	100	TAF1	lost! -> asvlyedlPm	-50.1187	1	VQQPQASVLYEDLLMSEGE	63.0957		0.175	3	0	4	0	0	0
295	3990	sp|Q9UHJ3|SMBT1_HUMAN@11-20	sp|Q9UHJ3|SMBT1_HUMAN	NES/CRM1	11	20	1	AGSGMEEVEL	A-GSG-M-EE-V-E-L	50.1187	100	SFMBT1	lost! -> agsgTeevel	-50.1187	1	QLDADAGSGMEEVELSWED	54.117		0.269	4	0	4	0	0	0
296	3993	sp|Q9UL41|PNMA3_HUMAN@260-269	sp|Q9UL41|PNMA3_HUMAN	NES/CRM1	260	269	1	AGEKVSSFVL	A-GEK-V-SS-F-V-L	50.1187	100	PNMA3	lost! -> Tgekvssfvl	-50.1187	1	KAYQEAGEKVSSFVLRLEP	63.0957		0.096	3	0	4	0	0	0
297	4010	sp|O60503|ADCY9_HUMAN@584-593	sp|O60503|ADCY9_HUMAN	NES/CRM1	584	593	1	AEALLSGFEV	A-EAL-L-SG-F-E-V	50.1187	68.1292	ADCY9	lost! -> aeallsgSev	-50.1187	1	SRCSCAEALLSGFEVIDGS	51.7947		0.537	4	0	2	0	0	0
298	4018	sp|P15924|DESP_HUMAN@1521-1530	sp|P15924|DESP_HUMAN	NES/CRM1	1521	1530	1	ATETINKLKV	A-TET-I-NK-L-K-V	50.1187	68.1292	DSP	lost! -> atetinkPkv	-50.1187	1	KANSSATETINKLKVQEQE	64.9382		0.155	2	0	4	0	0	0
299	4020	sp|P52954|LBX1_HUMAN@92-101	sp|P52954|LBX1_HUMAN	NES/CRM1	92	101	1	ASKTFKGLEV	A-SKT-F-KG-L-E-V	50.1187	68.1292	LBX1	lost! -> Tsktfkglev	-50.1187	1	ALEELASKTFKGLEVSVLQ	64.9382	1	0.186	2	4	4	0	0	0
300	4052	sp|Q8IUA7|ABCA9_HUMAN@813-822	sp|Q8IUA7|ABCA9_HUMAN	NES/CRM1	813	822	1	AKDIGSLVEL	A-KD-I-GSL-V-E-L	50.1187	68.1292	ABCA9	lost! -> akdigslveP	-50.1187	1	LQTDGAKDIGSLVELEQVL	61.054		0.162	3	0	4	0	0	0
301	4085	sp|O94906|PRP6_HUMAN@246-255	sp|O94906|PRP6_HUMAN	NES/CRM1	246	255	1	ARNTLMDMRL	A-RNT-L-MD-M-R-L	50.1187	46.4159	PRPF6	lost! -> arntlmdTrl	-50.1187	1	RKIGQARNTLMDMRLSQVS	58.7802	2	0.238	3	3	4	0	0	0
302	4135	sp|Q96PV6-2|LENG8_HUMAN@603-612	sp|Q96PV6-2|LENG8_HUMAN	NES/CRM1	603	612	3	MKSIRQDLTV	M-KS-I-RQD-L-T-V	50.1187	46.4159	LENG8	lost! -> Rksirqdltv	-50.1187	1	FACEQMKSIRQDLTVQGIR	58.7802		0.306	3	0	3	0	0	0
303	4136	sp|Q96ST3|SIN3A_HUMAN@126-135	sp|Q96ST3|SIN3A_HUMAN	NES/CRM1	126	135	2	ALSYLDQVKL	A-LSY-L-DQ-V-K-L	50.1187	46.4159	SIN3A	lost! -> alsyldqvkP	-50.1187	1	LKVEDALSYLDQVKLQFGS	58.7802	1	0.622	3	4	2	0	0	0
304	4164	sp|Q14571|ITPR2_HUMAN@1185-1194	sp|Q14571|ITPR2_HUMAN	NES/CRM1	1185	1194	3	ILIRLSKLCV	I-LIR-L-SK-L-C-V	50.1187	31.6228	ITPR2	lost! -> ilirPsklcv	-50.1187	1	RIVKEILIRLSKLCVQNKK	68.1292	6.5	0.512	2	1	2	0	0	0
305	4165	sp|Q14571|ITPR2_HUMAN@1400-1409	sp|Q14571|ITPR2_HUMAN	NES/CRM1	1400	1409	1	LLPLDDIVRV	L-LP-L-DDI-V-R-V	50.1187	31.6228	ITPR2	lost! -> Rlplddivrv	-50.1187	1	IKCNSLLPLDDIVRVVTHD	54.117		0.344	4	0	3	0	0	0
306	4209	sp|P12882|MYH1_HUMAN@1425-1434	sp|P12882|MYH1_HUMAN	NES/CRM1	1425	1434	1	LQNEVEDLMI	L-QNE-V-ED-L-M-I	50.1187	14.678	MYH1	lost! -> lqnevedPmi	-50.1187	1	KTKQRLQNEVEDLMIDVER	63.0957	7	0.471	3	1	2	0	0	0
307	4279	sp|Q9UPN3-5|MACF1_HUMAN@3183-3192	sp|Q9UPN3-5|MACF1_HUMAN	NES/CRM1	3183	3192	1	AQTLCDELSV	A-QT-L-CDE-L-S-V	50.1187	10	MACF1	lost! -> Dqtlcdelsv	-50.1187	1	HEVKEAQTLCDELSVLIGE	63.0957	3	0.456	3	2	3	0	0	0
308	4295	sp|Q9H5L6|THAP9_HUMAN@303-312	sp|Q9H5L6|THAP9_HUMAN	NES/CRM1	303	312	2	MDFGLGKLDA	M-DFG-L-GK-L-D-A	50.1187	3.16228	THAP9	lost! -> mdfglgkRda	-50.1187	1	SLQGFMDFGLGKLDADETP	61.054		0.581	3	0	2	0	0	0
309	4307	sp|A2IDD5|CCD78_HUMAN@325-334	sp|A2IDD5|CCD78_HUMAN	NES/CRM1	325	334	2	AIFDIASLDL	A-IFD-I-AS-L-D-L	50.1187	0	CCDC78	lost! -> aifdiasSdl	-50.1187	1	PGNPQAIFDIASLDLEPLP	56.2341	3.5	0.606	4	2	2	0	0	0
310	4309	sp|A2RUB1|CQ104_HUMAN@223-232	sp|A2RUB1|CQ104_HUMAN	NES/CRM1	223	232	1	LHHGFTGLDL	L-HHG-F-TG-L-D-L	50.1187	0	C17orf104	lost! -> Rhhgftgldl	-50.1187	1	QKIDELHHGFTGLDLEEQW	63.0957	8.5	0.795	3	1	1	0	0	0
311	4408	sp|O60641|AP180_HUMAN@489-498	sp|O60641|AP180_HUMAN	NES/CRM1	489	498	2	AAPELDLFAM	A-APE-L-DL-F-A-M	50.1187	0	SNAP91	lost! -> aapeldPfam	-50.1187	1	EGSAEAAPELDLFAMKPPE	63.0957		0.184	3	0	4	0	0	0
312	4414	sp|O60858|TRI13_HUMAN@200-209	sp|O60858|TRI13_HUMAN	NES/CRM1	200	209	3	ILSDFETMKL	I-LSD-F-ET-M-K-L	50.1187	0	TRIM13	lost! -> ilsdSetmkl	-50.1187	1	QKKNEILSDFETMKLAVMQ	63.0957	6.5	0.466	3	1	3	0	0	0
313	4432	sp|O75626-2|PRDM1_HUMAN@551-560	sp|O75626-2|PRDM1_HUMAN	NES/CRM1	551	560	2	LSNLKVHLRV	L-SN-L-KVH-L-R-V	50.1187	0	PRDM1	lost! -> lsnlkvhPrv	-50.1187	1	KTFGQLSNLKVHLRVHSGE	54.117	2.5	0.49	4	3	2	0	0	0
314	4443	sp|O76009|KT33A_HUMAN@272-281	sp|O76009|KT33A_HUMAN	NES/CRM1	272	281	3	IIELRRTVNA	I-IE-L-RRT-V-N-A	50.1187	0	KRT33A	lost! -> iiePrrtvna	-50.1187	1	SYQAEIIELRRTVNALEIE	68.1292	5	0.47	2	2	3	0	0	0
315	4444	sp|O76013|KRT36_HUMAN@309-318	sp|O76013|KRT36_HUMAN	NES/CRM1	309	318	3	IIELRRTVNA	I-IE-L-RRT-V-N-A	50.1187	0	KRT36	lost! -> iielrrtvnT	-50.1187	1	CCQTEIIELRRTVNALEIE	68.1292	5	0.5	2	2	2	0	0	0
316	4457	sp|O95197-2|RTN3_HUMAN@442-451	sp|O95197-2|RTN3_HUMAN	NES/CRM1	442	451	1	LGSGVATVKV	L-GSG-V-AT-V-K-V	50.1187	0	RTN3	lost! -> lgsgGatvkv	-50.1187	1	EKCDSLGSGVATVKVVLPD	64.9382	0.5	0.167	2	4	4	0	0	0
317	4473	sp|O95696|BRD1_HUMAN@457-466	sp|O95696|BRD1_HUMAN	NES/CRM1	457	466	1	LNRIANQVAI	L-NRI-A-NQ-V-A-I	50.1187	0	BRD1	lost! -> lnrianqvaT	-50.1187	1	IPPQRLNRIANQVAIQRKK	58.7802		0.243	3	0	4	0	0	0
318	4484	sp|P00488|F13A_HUMAN@715-724	sp|P00488|F13A_HUMAN	NES/CRM1	715	724	1	LRHVYGELDV	L-RHV-Y-GE-L-D-V	50.1187	0	F13A1	lost! -> Prhvygeldv	-50.1187	1	MSSDSLRHVYGELDVQIQR	54.117		0.312	4	0	3	0	0	0
319	4502	sp|P04629|NTRK1_HUMAN@662-671	sp|P04629|NTRK1_HUMAN	NES/CRM1	662	671	2	LVVKIGDFGM	L-VVK-I-GD-F-G-M	50.1187	0	NTRK1	lost! -> lvvkigdfgT	-50.1187	1	LVGQGLVVKIGDFGMSRDI	63.0957	0	0.303	3	4	3	0	0	0
320	4510	sp|P05121|PAI1_HUMAN@119-128	sp|P05121|PAI1_HUMAN	NES/CRM1	119	128	1	AIFVQRDLKL	A-IF-V-QRD-L-K-L	50.1187	0	SERPINE1	lost! -> Sifvqrdlkl	-50.1187	1	ISTTDAIFVQRDLKLVQGF	58.7802		0.39	3	0	3	0	0	0
321	4551	sp|P11274|BCR_HUMAN@1174-1183	sp|P11274|BCR_HUMAN	NES/CRM1	1174	1183	3	ANLLTFLFLL	A-NL-L-TFL-F-L-L	50.1187	0	BCR	lost! -> anllPflfll	-50.1187	1	LSLPEANLLTFLFLLDHLK	56.2341		0.877	4	0	1	0	0	0
322	4561	sp|P13667|PDIA4_HUMAN@458-467	sp|P13667|PDIA4_HUMAN	NES/CRM1	458	467	2	YAGEVKDLGL	Y-AGE-V-KD-L-G-L	50.1187	0	PDIA4	lost! -> yageGkdlgl	-50.1187	1	ADEEDYAGEVKDLGLSESG	58.7802	0.5	0.475	3	4	2	0	0	0
323	4615	sp|P21359|NF1_HUMAN@523-532	sp|P21359|NF1_HUMAN	NES/CRM1	523	532	1	AELITGLVQL	A-EL-I-TGL-V-Q-L	50.1187	0	NF1	lost! -> aelStglvql	-50.1187	1	TQGSTAELITGLVQLVPQS	63.0957		0.242	3	0	4	0	0	0
324	4635	sp|P27816|MAP4_HUMAN@493-502	sp|P27816|MAP4_HUMAN	NES/CRM1	493	502	1	APSTVKEVGL	A-PST-V-KE-V-G-L	50.1187	0	MAP4	lost! -> apstvkeGgl	-50.1187	1	PAKDVAPSTVKEVGLLKDM	63.0957		0.175	3	0	4	0	0	0
325	4641	sp|P29320|EPHA3_HUMAN@648-657	sp|P29320|EPHA3_HUMAN	NES/CRM1	648	657	1	ISVAIKTLKV	I-SVA-I-KT-L-K-V	50.1187	0	EPHA3	lost! -> isvaiktlkD	-50.1187	1	PSKKEISVAIKTLKVGYTE	54.117	7.5	0.188	4	1	4	0	0	0
326	4668	sp|P35789|ZNF93_HUMAN@91-100	sp|P35789|ZNF93_HUMAN	NES/CRM1	91	100	1	IKDSFQKVIL	I-KDS-F-QK-V-I-L	50.1187	0	ZNF93	lost! -> ikdsfqkviP	-50.1187	1	WPEQNIKDSFQKVILRRYE	56.2341	4.5	0.512	4	2	2	0	0	0
327	4677	sp|P41214|EIF2D_HUMAN@211-220	sp|P41214|EIF2D_HUMAN	NES/CRM1	211	220	1	LQGDMRHMTL	L-QGD-M-RH-M-T-L	50.1187	0	EIF2D	lost! -> lqgdmrhTtl	-50.1187	1	QMDSTLQGDMRHMTLEGEE	64.9382	7.5	0.58	2	1	2	0	0	0
328	4729	sp|P55884|EIF3B_HUMAN@489-498	sp|P55884|EIF3B_HUMAN	NES/CRM1	489	498	1	IPARVTLMQL	I-PAR-V-TL-M-Q-L	50.1187	0	EIF3B	lost! -> Tparvtlmql	-50.1187	1	PEDKDIPARVTLMQLPTRQ	63.0957		0.368	3	0	3	0	0	0
329	4731	sp|P56975-4|NRG3_HUMAN@389-398	sp|P56975-4|NRG3_HUMAN	NES/CRM1	389	398	1	AKQIQEQLKV	A-KQ-I-QEQ-L-K-V	50.1187	0	NRG3	lost! -> akqiqeqPkv	-50.1187	1	KSKKQAKQIQEQLKVPQNG	58.7802		0.061	3	0	4	0	0	0
330	4792	sp|Q12769|NU160_HUMAN@1031-1040	sp|Q12769|NU160_HUMAN	NES/CRM1	1031	1040	2	LDCLRQLVVV	L-DC-L-RQL-V-V-V	50.1187	0	NUP160	lost! -> ldclrPlvvv	-50.1187	1	DSSRQLDCLRQLVVVLCER	51.7947	5	0.589	4	2	2	0	0	0
331	4811	sp|Q13796|SHRM2_HUMAN@232-241	sp|Q13796|SHRM2_HUMAN	NES/CRM1	232	241	3	AENILYTVGL	A-ENI-L-YT-V-G-L	50.1187	0	SHROOM2	lost! -> Tenilytvgl	-50.1187	1	ADTSSAENILYTVGLWEAP	51.7947		0.223	4	0	4	0	0	0
332	4828	sp|Q14152|EIF3A_HUMAN@458-467	sp|Q14152|EIF3A_HUMAN	NES/CRM1	458	467	3	LVPFVDAFQL	L-VPF-V-DA-F-Q-L	50.1187	0	EIF3A	lost! -> lvpfvdaSql	-50.1187	1	SRLTSLVPFVDAFQLERAI	56.2341	2.5	0.578	4	3	2	0	0	0
333	4842	sp|Q14790-4|CASP8_HUMAN@20-29	sp|Q14790-4|CASP8_HUMAN	NES/CRM1	20	29	2	ASLKFLSLDY	A-SLK-F-LS-L-D-Y	50.1187	0	CASP8	lost! -> aslkfPsldy	-50.1187	1	DSEDLASLKFLSLDYIPQR	82.5404	1.5	0.799	1	3	1	0	0	0
334	4856	sp|Q15113|PCOC1_HUMAN@198-207	sp|Q15113|PCOC1_HUMAN	NES/CRM1	198	207	2	IALTFEKFDL	I-ALT-F-EK-F-D-L	50.1187	0	PCOLCE	lost! -> ialtfekSdl	-50.1187	1	PPDQVIALTFEKFDLEPDT	63.0957	5	0.546	3	2	2	0	0	0
335	4901	sp|Q495C1-5|RN212_HUMAN@152-161	sp|Q495C1-5|RN212_HUMAN	NES/CRM1	152	161	1	APDRLESMEV	A-PDR-L-ES-M-E-V	50.1187	0	RNF212	lost! -> Spdrlesmev	-50.1187	1	PPHSSAPDRLESMEVDLSP	58.7802	0	0.153	3	4	4	0	0	0
336	4916	sp|Q5D1E8|ZC12A_HUMAN@65-74	sp|Q5D1E8|ZC12A_HUMAN	NES/CRM1	65	74	1	IHSVLQKLGV	I-HSV-L-QK-L-G-V	50.1187	0	ZC3H12A	lost! -> ihsvlqkRgv	-50.1187	1	YSSTEIHSVLQKLGVQADT	61.054		0.272	3	0	4	0	0	0
337	4922	sp|Q5JR59-3|MTUS2_HUMAN@218-227	sp|Q5JR59-3|MTUS2_HUMAN	NES/CRM1	218	227	1	MKSLKQVLEM	M-KS-L-KQV-L-E-M	50.1187	0	MTUS2	lost! -> Tkslkqvlem	-50.1187	1	HLEEDMKSLKQVLEMKNQQ	64.9382		0.386	2	0	3	0	0	0
338	4967	sp|Q6B0B8|TIGD3_HUMAN@389-398	sp|Q6B0B8|TIGD3_HUMAN	NES/CRM1	389	398	1	LEEFSRFVDL	L-EE-F-SRF-V-D-L	50.1187	0	TIGD3	lost! -> leefsrfEdl	-50.1187	1	PGGLSLEEFSRFVDLEGEE	63.0957		0.387	3	0	3	0	0	0
339	4994	sp|Q6PGP7|TTC37_HUMAN@811-820	sp|Q6PGP7|TTC37_HUMAN	NES/CRM1	811	820	1	LHCLKKAVRL	L-HC-L-KKA-V-R-L	50.1187	0	TTC37	lost! -> lhcPkkavrl	-50.1187	1	LLEKSLHCLKKAVRLDSNN	56.2341		0.294	4	0	3	0	0	0
340	5012	sp|Q6WKZ4|RFIP1_HUMAN@1251-1260	sp|Q6WKZ4|RFIP1_HUMAN	NES/CRM1	1251	1260	1	LEDYIDNLLV	L-EDY-I-DN-L-L-V	50.1187	0	RAB11FIP1	lost! -> ledyidnlPv	-50.1187	1	FQVRELEDYIDNLLVRVME	54.117	5.5	0.754	4	1	1	0	0	0
341	5017	sp|Q6ZR08|DYH12_HUMAN@1652-1661	sp|Q6ZR08|DYH12_HUMAN	NES/CRM1	1652	1661	1	MSLIFETMDL	M-SLI-F-ET-M-D-L	50.1187	0	DNAH12	lost! -> mslifetmdH	-50.1187	1	QMSPQMSLIFETMDLSQAS	58.7802	3	0.611	3	2	2	0	0	0
342	5040	sp|Q7Z3F1|GP155_HUMAN@786-795	sp|Q7Z3F1|GP155_HUMAN	NES/CRM1	786	795	2	LVSWLIEVGL	L-VSW-L-IE-V-G-L	50.1187	0	GPR155	lost! -> lvswlievgR	-50.1187	1	FCGCDLVSWLIEVGLASDR	61.054	0	0.452	3	4	3	0	0	0
343	5052	sp|Q7Z408|CSMD2_HUMAN@1351-1360	sp|Q7Z408|CSMD2_HUMAN	NES/CRM1	1351	1360	1	LHSTFNSVVL	L-HST-F-NS-V-V-L	50.1187	0	CSMD2	lost! -> lhstfnsvvQ	-50.1187	1	ALPKDLHSTFNSVVLQFST	56.2341	0	0.193	4	4	4	0	0	0
344	5076	sp|Q86UX7|URP2_HUMAN@527-536	sp|Q86UX7|URP2_HUMAN	NES/CRM1	527	536	5	AHQNVAQLSL	A-HQN-V-AQ-L-S-L	50.1187	0	FERMT3	lost! -> Shqnvaqlsl	-50.1187	1	PRILEAHQNVAQLSLAEAQ	63.0957	4	0.458	3	2	3	0	0	0
345	5088	sp|Q86XP1|DGKH_HUMAN@985-994	sp|Q86XP1|DGKH_HUMAN	NES/CRM1	985	994	1	ATEEVSQMQL	A-TEE-V-SQ-M-Q-L	50.1187	0	DGKH	lost! -> ateevsqmPl	-50.1187	1	HAIDLATEEVSQMQLCSQA	54.117	6	0.376	4	1	3	0	0	0
346	5096	sp|Q8IUG5|MY18B_HUMAN@1655-1664	sp|Q8IUG5|MY18B_HUMAN	NES/CRM1	1655	1664	1	ASQLKQQVEM	A-SQ-L-KQQ-V-E-M	50.1187	0	MYO18B	lost! -> asqlkqqGem	-50.1187	1	QKEQEASQLKQQVEMLQDH	63.0957		0.193	3	0	4	0	0	0
347	5099	sp|Q8IV77|CNGA4_HUMAN@471-480	sp|Q8IV77|CNGA4_HUMAN	NES/CRM1	471	480	5	ILLKMNKLDV	I-LLK-M-NK-L-D-V	50.1187	0	CNGA4	lost! -> illkmnkldE	-50.1187	1	EKGREILLKMNKLDVNAEA	71.9686	2	0.557	2	3	2	0	0	0
348	5119	sp|Q8IYB4|PEX5R_HUMAN@453-462	sp|Q8IYB4|PEX5R_HUMAN	NES/CRM1	453	462	2	VLEGVKELYL	V-LEG-V-KE-L-Y-L	50.1187	0	PEX5L	lost! -> vlegGkelyl	-50.1187	1	PVDSSVLEGVKELYLEAAH	68.1292	6.5	0.562	2	1	2	0	0	0
349	5146	sp|Q8N3J3|CQ053_HUMAN@523-532	sp|Q8N3J3|CQ053_HUMAN	NES/CRM1	523	532	1	MQGTVHRLLL	M-QGT-V-HR-L-L-L	50.1187	0	C17orf53	lost! -> mqgtvhrlPl	-50.1187	1	DPTGEMQGTVHRLLLETCQ	54.117	5	0.686	4	2	1	0	0	0
350	5148	sp|Q8N4C6|NIN_HUMAN@33-42	sp|Q8N4C6|NIN_HUMAN	NES/CRM1	33	42	1	LTDLCHMLSL	L-TD-L-CHM-L-S-L	50.1187	0	NIN	lost! -> ltdRchmlsl	-50.1187	1	LGQEELTDLCHMLSLEEVA	61.054	10	0.77	3	1	1	0	0	0
351	5150	sp|Q8N4E7|FTMT_HUMAN@157-166	sp|Q8N4E7|FTMT_HUMAN	NES/CRM1	157	166	2	LHAMECALLL	L-HA-M-ECA-L-L-L	50.1187	0	FTMT	lost! -> Rhamecalll	-50.1187	1	DWESGLHAMECALLLEKNV	58.7802		0.452	3	0	3	0	0	0
352	5174	sp|Q8NEL0|CCD54_HUMAN@105-114	sp|Q8NEL0|CCD54_HUMAN	NES/CRM1	105	114	1	MEVLETRMNV	M-EV-L-ETR-M-N-V	50.1187	0	CCDC54	lost! -> mevQetrmnv	-50.1187	1	LYQKQMEVLETRMNVNEDK	61.054		0.082	3	0	4	0	0	0
353	5217	sp|Q8TF66|LRC15_HUMAN@431-440	sp|Q8TF66|LRC15_HUMAN	NES/CRM1	431	440	2	ILPLRNWLLL	I-LP-L-RNW-L-L-L	50.1187	0	LRRC15	lost! -> Tlplrnwlll	-50.1187	1	RCDSDILPLRNWLLLNQPR	61.054			3	0	0	0	0	0
354	5220	sp|Q8WU10|PYRD1_HUMAN@56-65	sp|Q8WU10|PYRD1_HUMAN	NES/CRM1	56	65	1	ISKILEEFDV	I-SKI-L-EE-F-D-V	50.1187	0	PYROXD1	lost! -> iskileefdD	-50.1187	1	TNFKQISKILEEFDVEEQS	61.054	1	0.636	3	4	2	0	0	0
355	5248	sp|Q92692-2|PVRL2_HUMAN@123-132	sp|Q92692-2|PVRL2_HUMAN	NES/CRM1	123	132	1	ATLALHGLTV	A-TLA-L-HG-L-T-V	50.1187	0	PVRL2	lost! -> Ttlalhgltv	-50.1187	1	AELQDATLALHGLTVEDEG	63.0957	7.5	0.616	3	1	2	0	0	0
356	5347	sp|Q9BTV7|CABL2_HUMAN@224-233	sp|Q9BTV7|CABL2_HUMAN	NES/CRM1	224	233	2	MVFELEGVEL	M-VFE-L-EG-V-E-L	50.1187	0	CABLES2	lost! -> mvfePegvel	-50.1187	1	SVSSEMVFELEGVELGADG	63.0957	2	0.359	3	3	3	0	0	0
357	5362	sp|Q9BXA9|SALL3_HUMAN@840-849	sp|Q9BXA9|SALL3_HUMAN	NES/CRM1	840	849	1	IAALENQMKM	I-AA-L-ENQ-M-K-M	50.1187	0	SALL3	lost! -> iaalenqRkm	-50.1187	1	SVISSIAALENQMKMIDSV	61.054		0.192	3	0	4	0	0	0
358	5385	sp|Q9BZW7|TSG10_HUMAN@592-601	sp|Q9BZW7|TSG10_HUMAN	NES/CRM1	592	601	2	IQLLKEHLCL	I-QL-L-KEH-L-C-L	50.1187	0	TSGA10	lost! -> iqllkehlcS	-50.1187	1	EKESEIQLLKEHLCLAENK	61.054		0.483	3	0	2	0	0	0
359	5393	sp|Q9GZZ1|NAA50_HUMAN@147-156	sp|Q9GZZ1|NAA50_HUMAN	NES/CRM1	147	156	1	AHVLQKNLKV	A-HV-L-QKN-L-K-V	50.1187	0	NAA50	lost! -> Shvlqknlkv	-50.1187	1	IEPADAHVLQKNLKVPSGQ	63.0957		0.111	3	0	4	0	0	0
360	5452	sp|Q9NPH0|PPA6_HUMAN@232-241	sp|Q9NPH0|PPA6_HUMAN	NES/CRM1	232	241	1	LKKVKDRMGI	L-KK-V-KDR-M-G-I	50.1187	0	ACP6	lost! -> lkkGkdrmgi	-50.1187	1	GISEDLKKVKDRMGIDSSD	64.9382		0.201	2	0	4	0	0	0
361	5465	sp|Q9NS62|THSD1_HUMAN@52-61	sp|Q9NS62|THSD1_HUMAN	NES/CRM1	52	61	2	ANGTLRNVSV	A-NGT-L-RN-V-S-V	50.1187	0	THSD1	lost! -> Tngtlrnvsv	-50.1187	1	QYFDGANGTLRNVSVLLLE	64.9382	0	0.359	2	4	3	0	0	0
362	5533	sp|Q9UKG1|DP13A_HUMAN@247-256	sp|Q9UKG1|DP13A_HUMAN	NES/CRM1	247	256	1	MQQTIEDLEV	M-QQT-I-ED-L-E-V	50.1187	0	APPL1	lost! -> Tqqtiedlev	-50.1187	1	SDIETMQQTIEDLEVASDP	63.0957	4	0.826	3	2	1	0	0	0
363	5553	sp|Q9UNN8|EPCR_HUMAN@21-30	sp|Q9UNN8|EPCR_HUMAN	NES/CRM1	21	30	2	ASDGLQRLHM	A-SDG-L-QR-L-H-M	50.1187	0	PROCR	lost! -> asdglqrPhm	-50.1187	1	FCSQDASDGLQRLHMLQIS	61.054	4	0.518	3	2	2	0	0	0
364	5575	sp|Q9Y243|AKT3_HUMAN@47-56	sp|Q9Y243|AKT3_HUMAN	NES/CRM1	47	56	1	LPYPLNNFSV	L-PYP-L-NN-F-S-V	50.1187	0	AKT3	lost! -> lpypRnnfsv	-50.1187	1	PQDVDLPYPLNNFSVAKCQ	54.117		0.416	4	0	3	0	0	0
365	5641	sp|Q9P2T0|THEG_HUMAN@99-107	sp|Q9P2T0|THEG_HUMAN	NES/CRM1	99	107	1	IPEISRLSI	I-PE-I-SR-L-S-I	46.4159	21.5443	THEG	lost! -> Tpeisrlsi	-46.4159	2	DLEEDIPEISRLSISQKL	58.7802	1	0.65	3	4	1	0	0	0
366	5659	sp|Q5MCW4|ZN569_HUMAN@199-207	sp|Q5MCW4|ZN569_HUMAN	NES/CRM1	199	207	1	LDLIRHLRI	L-DL-I-RH-L-R-I	46.4159	0	ZNF569	lost! -> ldlirhlrS	-46.4159	2	GFNQTLDLIRHLRIHTGE	54.117	5	0.661	4	2	1	0	0	0
367	5708	sp|Q92750|TAF4B_HUMAN@524-532	sp|Q92750|TAF4B_HUMAN	NES/CRM1	524	532	1	AVQVKQLVV	A-VQ-V-KQ-L-V-V	46.4159	68.1292	TAF4B	lost! -> avqvkqPvv	-46.4159	1	AGIPQAVQVKQLVVQQPS	56.2341	0	0.199	4	4	4	0	0	0
368	5735	sp|Q86XX4-2|FRAS1_HUMAN@1772-1780	sp|Q86XX4-2|FRAS1_HUMAN	NES/CRM1	1772	1780	1	LSEVSNFTM	L-SE-V-SN-F-T-M	46.4159	46.4159	FRAS1	lost! -> lsevsnStm	-46.4159	1	SEVEELSEVSNFTMEDIN	58.7802	2	0.434	3	3	3	0	0	0
369	5766	sp|P78364|PHC1_HUMAN@202-210	sp|P78364|PHC1_HUMAN	NES/CRM1	202	210	1	ADQVQNLAV	A-DQ-V-QN-L-A-V	46.4159	14.678	PHC1	lost! -> adqvqnSav	-46.4159	1	GVHADADQVQNLAVRNQQ	61.054	1	0.313	3	4	3	0	0	0
370	5769	sp|Q400G9|AMZ1_HUMAN@172-180	sp|Q400G9|AMZ1_HUMAN	NES/CRM1	172	180	1	ALCVLGLTL	A-LC-V-LG-L-T-L	46.4159	14.678	AMZ1	lost! -> Tlcvlgltl	-46.4159	1	NKPGDALCVLGLTLSDLY	56.2341	1.5	0.865	4	3	1	0	0	0
371	5774	sp|Q6PEW1|ZCH12_HUMAN@367-375	sp|Q6PEW1|ZCH12_HUMAN	NES/CRM1	367	375	1	AQVFENLII	A-QV-F-EN-L-I-I	46.4159	14.678	ZCCHC12	lost! -> Gqvfenlii	-46.4159	1	NESDKAQVFENLIITLQE	63.0957		0.825	3	0	1	0	0	0
372	5779	sp|Q9Y2K3|MYH15_HUMAN@966-974	sp|Q9Y2K3|MYH15_HUMAN	NES/CRM1	966	974	1	IDDLETMLV	I-DD-L-ET-M-L-V	46.4159	14.678	MYH15	lost! -> iddletmlG	-46.4159	1	ELKKEIDDLETMLVKSEK	58.7802	2	0.357	3	3	3	0	0	0
373	5792	sp|Q8TCU4|ALMS1_HUMAN@324-332	sp|Q8TCU4|ALMS1_HUMAN	NES/CRM1	324	332	1	ISSVDELKI	I-SS-V-DE-L-K-I	46.4159	6.81292	ALMS1	lost! -> Nssvdelki	-46.4159	1	NNEETISSVDELKIPKDC	61.054		0.5	3	0	2	0	0	0
374	5794	sp|Q6STE5-2|SMRD3_HUMAN@383-391	sp|Q6STE5-2|SMRD3_HUMAN	NES/CRM1	383	391	1	IESINQLKI	I-ES-I-NQ-L-K-I	46.4159	4.64159	SMARCD3	lost! -> iesTnqlki	-46.4159	1	KIHETIESINQLKIQRDF	61.054	4	0.523	3	2	2	0	0	0
375	5818	sp|O15085-2|ARHGB_HUMAN@787-795	sp|O15085-2|ARHGB_HUMAN	NES/CRM1	787	795	3	ASHLRTLRV	A-SH-L-RT-L-R-V	46.4159	0	ARHGEF11	lost! -> Tshlrtlrv	-46.4159	1	LFVTEASHLRTLRVLDLI	56.2341	2	0.722	4	3	1	0	0	0
376	5873	sp|P08582|TRFM_HUMAN@412-420	sp|P08582|TRFM_HUMAN	NES/CRM1	412	420	1	AEQVDAVTL	A-EQ-V-DA-V-T-L	46.4159	0	MFI2	lost! -> Teqvdavtl	-46.4159	1	MERIQAEQVDAVTLSGED	61.054	0.5	0.643	3	4	1	0	0	0
377	5878	sp|P0DJD7|PEPA4_HUMAN@345-353	sp|P0DJD7|PEPA4_HUMAN	NES/CRM1	345	353	1	ISGFQGMNL	I-SG-F-QG-M-N-L	46.4159	0	PGA4	lost! -> isgfqgmnP	-46.4159	1	SEGSCISGFQGMNLPTES	51.7947		0.293	4	0	3	0	0	0
378	5902	sp|P22792|CPN2_HUMAN@240-248	sp|P22792|CPN2_HUMAN	NES/CRM1	240	248	1	LFCLERLWL	L-FC-L-ER-L-W-L	46.4159	0	CPN2	lost! -> lfcQerlwl	-46.4159	1	QVFSQLFCLERLWLQRNA	56.2341	3		4	2	0	0	0	0
379	5933	sp|P50053|KHK_HUMAN@122-130	sp|P50053|KHK_HUMAN	NES/CRM1	122	130	2	ATDFEKVDL	A-TD-F-EK-V-D-L	46.4159	0	KHK	lost! -> atdfekvdR	-46.4159	1	LPDVSATDFEKVDLTQFK	56.2341		0.52	4	0	2	0	0	0
380	5989	sp|Q1MX18|INSC_HUMAN@179-187	sp|Q1MX18|INSC_HUMAN	NES/CRM1	179	187	1	MGEIEKLLM	M-GE-I-EK-L-L-M	46.4159	0	INSC	lost! -> mgeiekllT	-46.4159	1	NSLKEMGEIEKLLMEKCS	53.367	3	0.355	4	2	3	0	0	0
381	6026	sp|Q6WKZ4|RFIP1_HUMAN@502-510	sp|Q6WKZ4|RFIP1_HUMAN	NES/CRM1	502	510	1	LNLFEDVQI	L-NL-F-ED-V-Q-I	46.4159	0	RAB11FIP1	lost! -> lnlfedGqi	-46.4159	1	RQGSSLNLFEDVQITEPE	63.0957	3	0.343	3	2	3	0	0	0
382	6074	sp|Q8N392|RHG18_HUMAN@399-407	sp|Q8N392|RHG18_HUMAN	NES/CRM1	399	407	1	AASLLKLFI	A-AS-L-LK-L-F-I	46.4159	0	ARHGAP18	lost! -> aaslPklfi	-46.4159	1	VKQHDAASLLKLFIRELP	56.2341		0.548	4	0	2	0	0	0
383	6083	sp|Q8NAM6|ZSCA4_HUMAN@39-47	sp|Q8NAM6|ZSCA4_HUMAN	NES/CRM1	39	47	1	ISEFSRMVL	I-SE-F-SR-M-V-L	46.4159	0	ZSCAN4	lost! -> Ssefsrmvl	-46.4159	1	QREEGISEFSRMVLNSFQ	54.117		0.167	4	0	4	0	0	0
384	6087	sp|Q8NDY3|ARHL1_HUMAN@149-157	sp|Q8NDY3|ARHL1_HUMAN	NES/CRM1	149	157	1	LETLIEVSV	L-ET-L-IE-V-S-V	46.4159	0	ADPRHL1	lost! -> Petlievsv	-46.4159	1	WKPERLETLIEVSVECGR	56.2341	4	0.236	4	2	4	0	0	0
385	6122	sp|Q92619|HMHA1_HUMAN@829-837	sp|Q92619|HMHA1_HUMAN	NES/CRM1	829	837	1	ISNVLKLYL	I-SN-V-LK-L-Y-L	46.4159	0	HMHA1	lost! -> Tsnvlklyl	-46.4159	1	ASPHDISNVLKLYLRQLP	56.2341	4	0.54	4	2	2	0	0	0
386	6163	sp|Q99571|P2RX4_HUMAN@99-107	sp|Q99571|P2RX4_HUMAN	NES/CRM1	99	107	1	LFVMTNVIL	L-FV-M-TN-V-I-L	46.4159	0	P2RX4	lost! -> lfvmtnviP	-46.4159	1	QEENSLFVMTNVILTMNQ	51.7947		0.583	4	0	2	0	0	0
387	6169	sp|Q9BTT4|MED10_HUMAN@102-110	sp|Q9BTT4|MED10_HUMAN	NES/CRM1	102	110	1	MKKFKSLLI	M-KK-F-KS-L-L-I	46.4159	0	MED10	lost! -> mkkfksQli	-46.4159	1	GKIDTMKKFKSLLIQELS	58.7802	5	0.462	3	2	3	0	0	0
388	6206	sp|Q9NS85|CAH10_HUMAN@214-222	sp|Q9NS85|CAH10_HUMAN	NES/CRM1	214	222	1	AYLLQGLNI	A-YL-L-QG-L-N-I	46.4159	0	CA10	lost! -> ayllqglnT	-46.4159	1	TYKNDAYLLQGLNIEELY	56.2341		0.511	4	0	2	0	0	0
389	6208	sp|Q9NTN9-2|SEM4G_HUMAN@168-176	sp|Q9NTN9-2|SEM4G_HUMAN	NES/CRM1	168	176	1	ARGFTGLII	A-RG-F-TG-L-I-I	46.4159	0	SEMA4G	lost! -> argftgliS	-46.4159	1	CPYDPARGFTGLIIDGGL	56.2341	0.5	0.5	4	4	2	0	0	0
390	6215	sp|Q9NYQ8|FAT2_HUMAN@905-913	sp|Q9NYQ8|FAT2_HUMAN	NES/CRM1	905	913	1	LFSVTDLII	L-FS-V-TD-L-I-I	46.4159	0	FAT2	lost! -> lfsvtdPii	-46.4159	1	SKGHQLFSVTDLIITLED	61.054	2	0.773	3	3	1	0	0	0
391	6216	sp|Q9NZU0|FLRT3_HUMAN@127-135	sp|Q9NZU0|FLRT3_HUMAN	NES/CRM1	127	135	1	IPYLEELHL	I-PY-L-EE-L-H-L	46.4159	0	FLRT3	lost! -> Npyleelhl	-46.4159	1	DSLSKIPYLEELHLDDNS	58.7802	0	0.613	3	4	2	0	0	0
392	6236	sp|Q9UN70|PCDGK_HUMAN@437-445	sp|Q9UN70|PCDGK_HUMAN	NES/CRM1	437	445	2	LSALTIVRV	L-SA-L-TI-V-R-V	46.4159	0	PCDHGC3	lost! -> lsaRtivrv	-46.4159	1	AGTPSLSALTIVRVQVSD	61.054	1	0.71	3	4	1	0	0	0
393	6273	sp|P42345|MTOR_HUMAN@125-135	sp|P42345|MTOR_HUMAN	NES/CRM1	125	135	7	MASKAIGRLAM	M-ASK-A-IGR-L-A-M	43.2876	0	MTOR	lost! -> maskaigrlaT	-43.2876	6	PVVMEMASKAIGRLAMAGDT	54.117		0.531	4	0	2	0	0	0
394	6290	sp|P34932|HSP74_HUMAN@741-751	sp|P34932|HSP74_HUMAN	NES/CRM1	741	751	2	AMEWMNNKLNL	A-MEW-M-NNK-L-N-L	43.2876	0	HSPA4	lost! -> amewmnnklnP	-43.2876	3	KSTNEAMEWMNNKLNLQNKQ	64.9382		0.647	2	0	1	0	0	0
395	6354	sp|Q9NV70|EXOC1_HUMAN@68-78	sp|Q9NV70|EXOC1_HUMAN	NES/CRM1	68	78	6	IAWALRDLAVV	I-AWA-L-RDL-A-V-V	43.2876	6.81292	EXOC1	lost! -> iawalrdPavv	-43.2876	2	FYKRQIAWALRDLAVVDAKD	58.7802	5.5	0.202	3	1	4	0	0	0
396	6379	sp|P04049|RAF1_HUMAN@78-88	sp|P04049|RAF1_HUMAN	NES/CRM1	78	88	2	LHDCLMKALKV	L-HDC-L-MKA-L-K-V	43.2876	0	RAF1	lost! -> lhdclmkaPkv	-43.2876	2	RNGMSLHDCLMKALKVRGLQ	56.2341	0.5	0.433	4	4	3	0	0	0
397	6412	sp|Q15436|SC23A_HUMAN@743-753	sp|Q15436|SC23A_HUMAN	NES/CRM1	743	753	4	LTDDVSLQVFM	L-TDD-V-SLQ-V-F-M	43.2876	0	SEC23A	lost! -> Htddvslqvfm	-43.2876	2	SGAPILTDDVSLQVFMDHLK	70.1704		0.515	2	0	2	0	0	0
398	6414	sp|Q15811|ITSN1_HUMAN@1478-1488	sp|Q15811|ITSN1_HUMAN	NES/CRM1	1478	1488	3	LYGFLFNDFLL	L-YGF-L-FND-F-L-L	43.2876	0	ITSN1	lost! -> lygflfndfPl	-43.2876	2	KSNKELYGFLFNDFLLLTQI	54.117		0.143	4	0	4	0	0	0
399	6430	sp|Q5T2D3|OTUD3_HUMAN@195-205	sp|Q5T2D3|OTUD3_HUMAN	NES/CRM1	195	205	1	APAHLQTDFQM	A-PAH-L-QTD-F-Q-M	43.2876	0	OTUD3	lost! -> apahPqtdfqm	-43.2876	2	NDNSEAPAHLQTDFQMLHQD	50.8022		0.147	4	0	4	0	0	0
400	6592	sp|P46013|KI67_HUMAN@3101-3111	sp|P46013|KI67_HUMAN	NES/CRM1	3101	3111	4	AEQQITEVFVL	A-EQQ-I-TEV-F-V-L	43.2876	68.1292	MKI67	lost! -> Teqqitevfvl	-43.2876	1	QNKTEAEQQITEVFVLAERI	51.7947		0.149	4	0	4	0	0	0
401	6653	sp|Q9NUL3-2|STAU2_HUMAN@4-14	sp|Q9NUL3-2|STAU2_HUMAN	NES/CRM1	4	14	3	INQMFSVQLSL	I-NQM-F-SVQ-L-S-L	43.2876	68.1292	STAU2	lost! -> inqmfsvqPsl	-43.2876	1	MLQINQMFSVQLSLGEQT	54.117	1	0.789	4	4	1	0	0	0
402	6670	sp|Q9Y6V0-5|PCLO_HUMAN@4582-4592	sp|Q9Y6V0-5|PCLO_HUMAN	NES/CRM1	4582	4592	1	AEICVRLDLNM	A-EIC-V-RLD-L-N-M	43.2876	68.1292	PCLO	lost! -> Geicvrldlnm	-43.2876	1	QQSGEAEICVRLDLNMLSDS	54.117		0.448	4	0	3	0	0	0
403	6673	sp|Q9Y6X6|MYO16_HUMAN@295-305	sp|Q9Y6X6|MYO16_HUMAN	NES/CRM1	295	305	4	AASEFIEEMLL	A-ASE-F-IEE-M-L-L	43.2876	68.1292	MYO16	lost! -> aasefieeRll	-43.2876	1	KASDIAASEFIEEMLLKAEI	56.2341	0.5	0.224	4	4	4	0	0	0
404	6689	sp|P78395|PRAME_HUMAN@298-308	sp|P78395|PRAME_HUMAN	NES/CRM1	298	308	5	LQALYVDSLFF	L-QAL-Y-VDS-L-F-F	43.2876	46.4159	PRAME	lost! -> lqalyvdslfS	-43.2876	1	LSLQCLQALYVDSLFFLRGR	53.367	5	0.641	4	2	1	0	0	0
405	6705	sp|Q17RP2|TIGD6_HUMAN@476-486	sp|Q17RP2|TIGD6_HUMAN	NES/CRM1	476	486	1	LRQFLSTCVDI	L-RQF-L-STC-V-D-I	43.2876	46.4159	TIGD6	lost! -> lrqfPstcvdi	-43.2876	1	SSVQKLRQFLSTCVDIPDAI	54.117		0.134	4	0	4	0	0	0
406	6757	sp|Q9UL58|ZN215_HUMAN@88-98	sp|Q9UL58|ZN215_HUMAN	NES/CRM1	88	98	3	IELLVLEQFLA	I-ELL-V-LEQ-F-L-A	43.2876	46.4159	ZNF215	lost! -> iellvleqflS	-43.2876	1	TKKQIIELLVLEQFLAILPE	71.9686	2.5	0.845	2	3	1	0	0	0
407	6789	sp|Q8IZT6|ASPM_HUMAN@1900-1910	sp|Q8IZT6|ASPM_HUMAN	NES/CRM1	1900	1910	9	AALKIQSAFRM	A-ALK-I-QSA-F-R-M	43.2876	31.6228	ASPM	lost! -> aalkiqsaCrm	-43.2876	1	RREHQAALKIQSAFRMAKAQ	56.2341		0.114	4	0	4	0	0	0
408	6812	sp|O94915|FRYL_HUMAN@447-457	sp|O94915|FRYL_HUMAN	NES/CRM1	447	457	3	MNIGLRVFLVI	M-NIG-L-RVF-L-V-I	43.2876	21.5443	FRYL	lost! -> mniglrvfPvi	-43.2876	1	INPERMNIGLRVFLVIADSL	54.117		0.542	4	0	2	0	0	0
409	6844	sp|O75129-2|ASTN2_HUMAN@542-552	sp|O75129-2|ASTN2_HUMAN	NES/CRM1	542	552	2	LWLPVSKSFVV	L-WLP-V-SKS-F-V-V	43.2876	14.678	ASTN2	lost! -> lwlpvsksfvG	-43.2876	1	SLGQGLWLPVSKSFVVPPVE	58.1709		0.075	3	0	4	0	0	0
410	6909	sp|P35749|MYH11_HUMAN@618-628	sp|P35749|MYH11_HUMAN	NES/CRM1	618	628	3	LWKDVDRIVGL	L-WKD-V-DRI-V-G-L	43.2876	10	MYH11	lost! -> lwkdGdrivgl	-43.2876	1	KFVADLWKDVDRIVGLDQMA	51.7947		0.641	4	0	1	0	0	0
411	6921	sp|Q5VIR6-2|VPS53_HUMAN@145-155	sp|Q5VIR6-2|VPS53_HUMAN	NES/CRM1	145	155	4	VANLLQGVMNV	V-ANL-L-QGV-M-N-V	43.2876	10	VPS53	lost! -> vanlPqgvmnv	-43.2876	1	RQYGEVANLLQGVMNVLEHF	51.7947		0.494	4	0	2	0	0	0
412	6951	sp|B4DU55|ZN879_HUMAN@34-44	sp|B4DU55|ZN879_HUMAN	NES/CRM1	34	44	7	AQRALYREVML	A-QRA-L-YRE-V-M-L	43.2876	3.16228	ZNF879	lost! -> Sqralyrevml	-43.2876	1	LHLDSAQRALYREVMLENYS	51.7947		0.167	4	0	4	0	0	0
413	7002	sp|A6NK75|ZNF98_HUMAN@33-43	sp|A6NK75|ZNF98_HUMAN	NES/CRM1	33	43	7	AQQNLYRNVML	A-QQN-L-YRN-V-M-L	43.2876	0	ZNF98	lost! -> Tqqnlyrnvml	-43.2876	1	QCLDTAQQNLYRNVMLENYR	51.7947		0.316	4	0	3	0	0	0
414	7004	sp|A6NKG5|RTL1_HUMAN@347-357	sp|A6NKG5|RTL1_HUMAN	NES/CRM1	347	357	2	LDSLIVLILQI	L-DSL-I-VLI-L-Q-I	43.2876	0	RTL1	lost! -> ldslivliQqi	-43.2876	1	PQPDSLDSLIVLILQIEEKL	54.117	1	0.904	4	4	1	0	0	0
415	7017	sp|O00189|AP4M1_HUMAN@226-236	sp|O00189|AP4M1_HUMAN	NES/CRM1	226	236	1	MRIGLTEEFCV	M-RIG-L-TEE-F-C-V	43.2876	0	AP4M1	lost! -> mrigSteefcv	-43.2876	1	PSGSEMRIGLTEEFCVGKSE	58.1709		0.089	3	0	4	0	0	0
416	7043	sp|O14628-4|ZN195_HUMAN@24-34	sp|O14628-4|ZN195_HUMAN	NES/CRM1	24	34	5	AQQNLYRDVML	A-QQN-L-YRD-V-M-L	43.2876	0	ZNF195	lost! -> Tqqnlyrdvml	-43.2876	1	KCLDLAQQNLYRDVMLENYR	51.7947		0.271	4	0	4	0	0	0
417	7153	sp|O94759|TRPM2_HUMAN@1151-1161	sp|O94759|TRPM2_HUMAN	NES/CRM1	1151	1161	3	ISNKVDAMVDL	I-SNK-V-DAM-V-D-L	43.2876	0	TRPM2	lost! -> isnkvdamvdR	-43.2876	1	QKIEDISNKVDAMVDLLDLD	58.1709	0	0.633	3	4	2	0	0	0
418	7249	sp|P06401|PRGR_HUMAN@684-694	sp|P06401|PRGR_HUMAN	NES/CRM1	684	694	3	IPPLINLLMSI	I-PPL-I-NLL-M-S-I	43.2876	0	PGR	lost! -> Npplinllmsi	-43.2876	1	QDIQLIPPLINLLMSIEPDV	56.2341		0.896	4	0	1	0	0	0
419	7285	sp|P10072|HKR1_HUMAN@53-63	sp|P10072|HKR1_HUMAN	NES/CRM1	53	63	4	AQRTLHREVML	A-QRT-L-HRE-V-M-L	43.2876	0	HKR1	lost! -> aqrtPhrevml	-43.2876	1	RLLSPAQRTLHREVMLETYN	51.7947		0.188	4	0	4	0	0	0
420	7290	sp|P10745|RET3_HUMAN@31-41	sp|P10745|RET3_HUMAN	NES/CRM1	31	41	4	MAKVLLDNYCF	M-AKV-L-LDN-Y-C-F	43.2876	0	RBP3	lost! -> makvlldnCcf	-43.2876	1	SLVLDMAKVLLDNYCFPENL	68.1292	4.5	0.775	2	2	1	0	0	0
421	7347	sp|P15812|CD1E_HUMAN@168-178	sp|P15812|CD1E_HUMAN	NES/CRM1	168	178	1	ICKVLNRYLDI	I-CKV-L-NRY-L-D-I	43.2876	0	CD1E	lost! -> ickvRnryldi	-43.2876	1	IRAQNICKVLNRYLDIKEIL	54.117	0	0.333	4	4	3	0	0	0
422	7359	sp|P17023|ZNF19_HUMAN@34-44	sp|P17023|ZNF19_HUMAN	NES/CRM1	34	44	5	AQRALYRSVML	A-QRA-L-YRS-V-M-L	43.2876	0	ZNF19	lost! -> Sqralyrsvml	-43.2876	1	TGLSPAQRALYRSVMLENFG	51.7947		0.132	4	0	4	0	0	0
423	7373	sp|P18440|ARY1_HUMAN@263-273	sp|P18440|ARY1_HUMAN	NES/CRM1	263	273	3	IEKVLKNIFNI	I-EKV-L-KNI-F-N-I	43.2876	0	NAT1	lost! -> Rekvlknifni	-43.2876	1	LSEEEIEKVLKNIFNISLQR	56.2341	6	0.47	4	1	3	0	0	0
424	7416	sp|P23526|SAHH_HUMAN@231-241	sp|P23526|SAHH_HUMAN	NES/CRM1	231	241	3	ALRGFGARVII	A-LRG-F-GAR-V-I-I	43.2876	0	AHCY	lost! -> alrgfgarviT	-43.2876	1	KGCAQALRGFGARVIITEID	64.9382	1.5	0.266	2	3	4	0	0	0
425	7421	sp|P24723|KPCL_HUMAN@299-309	sp|P24723|KPCL_HUMAN	NES/CRM1	299	309	4	AVELAKTLAGM	A-VEL-A-KTL-A-G-M	43.2876	0	PRKCH	lost! -> avelaktlagR	-43.2876	1	NCGVNAVELAKTLAGMGLQP	68.1292	5.5	0.417	2	1	3	0	0	0
426	7438	sp|P28039|AOAH_HUMAN@304-314	sp|P28039|AOAH_HUMAN	NES/CRM1	304	314	1	ATGFLDSTVGI	A-TGF-L-DST-V-G-I	43.2876	0	AOAH	lost! -> atgfRdstvgi	-43.2876	1	PQLSGATGFLDSTVGIKEKS	54.117		0.124	4	0	4	0	0	0
427	7445	sp|P28906|CD34_HUMAN@224-234	sp|P28906|CD34_HUMAN	NES/CRM1	224	234	2	AGAQVCSLLLA	A-GAQ-V-CSL-L-L-A	43.2876	0	CD34	lost! -> agaqvcPllla	-43.2876	1	QADADAGAQVCSLLLAQSEV	63.0957	2	0.237	3	3	4	0	0	0
428	7451	sp|P30530-2|UFO_HUMAN@570-580	sp|P30530-2|UFO_HUMAN	NES/CRM1	570	580	1	LEDFLSEAVCM	L-EDF-L-SEA-V-C-M	43.2876	0	AXL	lost! -> ledflseavcK	-43.2876	1	CTRSELEDFLSEAVCMKEFD	50.8022		0.378	4	0	3	0	0	0
429	7466	sp|P33240|CSTF2_HUMAN@169-179	sp|P33240|CSTF2_HUMAN	NES/CRM1	169	179	6	AYALLQAQVVM	A-YAL-L-QAQ-V-V-M	43.2876	0	CSTF2	lost! -> ayallqPqvvm	-43.2876	1	QNPQLAYALLQAQVVMRIVD	58.1709		0.211	3	0	4	0	0	0
430	7498	sp|P41219|PERI_HUMAN@379-389	sp|P41219|PERI_HUMAN	NES/CRM1	379	389	8	YQELLNVKMAL	Y-QEL-L-NVK-M-A-L	43.2876	0	PRPH	lost! -> yqellnvkTal	-43.2876	1	RHLREYQELLNVKMALDIEI	58.7802		0.47	3	0	3	0	0	0
431	7529	sp|P48681|NEST_HUMAN@289-299	sp|P48681|NEST_HUMAN	NES/CRM1	289	299	4	AHLKMSLSLEV	A-HLK-M-SLS-L-E-V	43.2876	0	NES	lost! -> Ehlkmslslev	-43.2876	1	GRQQLAHLKMSLSLEVATYR	70.1704	3	0.667	2	2	1	0	0	0
432	7550	sp|P51665|PSMD7_HUMAN@226-236	sp|P51665|PSMD7_HUMAN	NES/CRM1	226	236	2	IIYQLQDVFNL	I-IYQ-L-QDV-F-N-L	43.2876	0	PSMD7	lost! -> iiyqQqdvfnl	-43.2876	1	PINHQIIYQLQDVFNLLPDV	54.117		0.588	4	0	2	0	0	0
433	7654	sp|Q01064|PDE1B_HUMAN@500-510	sp|Q01064|PDE1B_HUMAN	NES/CRM1	500	510	2	AASGITNQMSI	A-ASG-I-TNQ-M-S-I	43.2876	0	PDE1B	lost! -> aasgNtnqmsi	-43.2876	1	KWKERAASGITNQMSIDELS	54.117		0.114	4	0	4	0	0	0
434	7657	sp|Q01970|PLCB3_HUMAN@212-222	sp|Q01970|PLCB3_HUMAN	NES/CRM1	212	222	4	IFERFLNKLCL	I-FER-F-LNK-L-C-L	43.2876	0	PLCB3	lost! -> iferflnkRcl	-43.2876	1	EFSLEIFERFLNKLCLRPDI	54.117	0.5	0.63	4	4	2	0	0	0
435	7674	sp|Q06278|AOXA_HUMAN@493-503	sp|Q06278|AOXA_HUMAN	NES/CRM1	493	503	3	ACRLILNEVSL	A-CRL-I-LNE-V-S-L	43.2876	0	AOX1	lost! -> Tcrlilnevsl	-43.2876	1	QMLDIACRLILNEVSLLGSA	58.7802	0	0.948	3	4	1	0	0	0
436	7700	sp|Q08708|CLM6_HUMAN@178-188	sp|Q08708|CLM6_HUMAN	NES/CRM1	178	188	15	LFSNVRFLLLV	L-FSN-V-RFL-L-L-V	43.2876	0	CD300C	lost! -> lfsnvPflllv	-43.2876	1	PHPGSLFSNVRFLLLVLLEL	54.117		0.699	4	0	1	0	0	0
437	7701	sp|Q08ER8|ZN543_HUMAN@29-39	sp|Q08ER8|ZN543_HUMAN	NES/CRM1	29	39	1	AQRTLYQEVML	A-QRT-L-YQE-V-M-L	43.2876	0	ZNF543	lost! -> Tqrtlyqevml	-43.2876	1	GQLDAAQRTLYQEVMLETCG	51.7947		0.26	4	0	4	0	0	0
438	7744	sp|Q13485|SMAD4_HUMAN@379-389	sp|Q13485|SMAD4_HUMAN	NES/CRM1	379	389	1	ARLHIGKGVQL	A-RLH-I-GKG-V-Q-L	43.2876	0	SMAD4	lost! -> arlhRgkgvql	-43.2876	1	EAIERARLHIGKGVQLECKG	51.7947		0.115	4	0	4	0	0	0
439	7769	sp|Q13907-2|IDI1_HUMAN@208-218	sp|Q13907-2|IDI1_HUMAN	NES/CRM1	208	218	2	YILLVRKNVTL	Y-ILL-V-RKN-V-T-L	43.2876	0	IDI1	lost! -> yillvrknvtS	-43.2876	1	EHEIDYILLVRKNVTLNPDP	54.117		0.45	4	0	3	0	0	0
440	7776	sp|Q14146|URB2_HUMAN@1001-1011	sp|Q14146|URB2_HUMAN	NES/CRM1	1001	1011	12	IGTFLEELMQM	I-GTF-L-EEL-M-Q-M	43.2876	0	URB2	lost! -> igtfleelTqm	-43.2876	1	EFLQVIGTFLEELMQMLIQM	56.2341	2.5	0.548	4	3	2	0	0	0
441	7780	sp|Q14191|WRN_HUMAN@710-720	sp|Q14191|WRN_HUMAN	NES/CRM1	710	720	1	IREDIVRCLNL	I-RED-I-VRC-L-N-L	43.2876	0	WRN	lost! -> Tredivrclnl	-43.2876	1	TASSSIREDIVRCLNLRNPQ	58.1709		0.271	3	0	4	0	0	0
442	7788	sp|Q14586|ZN267_HUMAN@24-34	sp|Q14586|ZN267_HUMAN	NES/CRM1	24	34	5	AQKNLYQDVML	A-QKN-L-YQD-V-M-L	43.2876	0	ZNF267	lost! -> Tqknlyqdvml	-43.2876	1	EHLEPAQKNLYQDVMLENYR	51.7947		0.268	4	0	4	0	0	0
443	7800	sp|Q15166|PON3_HUMAN@185-195	sp|Q15166|PON3_HUMAN	NES/CRM1	185	195	11	FTNSLLSFFEM	F-TNS-L-LSF-F-E-M	43.2876	0	PON3	lost! -> ftnsllsffeT	-43.2876	1	TRDHYFTNSLLSFFEMILDL	53.367	0	0.767	4	4	1	0	0	0
444	7822	sp|Q16537|2A5E_HUMAN@172-182	sp|Q16537|2A5E_HUMAN	NES/CRM1	172	182	1	AKKYIDQKFVL	A-KKY-I-DQK-F-V-L	43.2876	0	PPP2R5E	lost! -> akkyidqkfvS	-43.2876	1	FQPSIAKKYIDQKFVLQLLE	58.1709		0.17	3	0	4	0	0	0
445	7968	sp|Q68DX3|FRPD2_HUMAN@499-509	sp|Q68DX3|FRPD2_HUMAN	NES/CRM1	499	509	5	IPASLIERMTA	I-PAS-L-IER-M-T-A	43.2876	0	FRMPD2	lost! -> ipasliermtT	-43.2876	1	HVEDYIPASLIERMTALRVQ	56.2341	2.5	0.39	4	3	3	0	0	0
446	7970	sp|Q68EA5|ZNF57_HUMAN@24-34	sp|Q68EA5|ZNF57_HUMAN	NES/CRM1	24	34	3	AQRDLYRDVML	A-QRD-L-YRD-V-M-L	43.2876	0	ZNF57	lost! -> aqrdlyrdvmP	-43.2876	1	ALLDSAQRDLYRDVMLETFR	51.7947		0.291	4	0	3	0	0	0
447	8010	sp|Q6P9A1|ZN530_HUMAN@34-44	sp|Q6P9A1|ZN530_HUMAN	NES/CRM1	34	44	6	MQRLLYRDVML	M-QRL-L-YRD-V-M-L	43.2876	0	ZNF530	lost! -> mqrllyrdvmP	-43.2876	1	ELLDEMQRLLYRDVMLENFA	51.7947		0.368	4	0	3	0	0	0
448	8016	sp|Q6PIW4|FIGL1_HUMAN@232-242	sp|Q6PIW4|FIGL1_HUMAN	NES/CRM1	232	242	1	AKENIGLNVFL	A-KEN-I-GLN-V-F-L	43.2876	0	FIGNL1	lost! -> akeniglnEfl	-43.2876	1	ENHSSAKENIGLNVFLSNQS	56.2341		0.079	4	0	4	0	0	0
449	8018	sp|Q6PK81|ZN773_HUMAN@35-45	sp|Q6PK81|ZN773_HUMAN	NES/CRM1	35	45	7	AQRLLYRNVML	A-QRL-L-YRN-V-M-L	43.2876	0	ZNF773	lost! -> aqrlPyrnvml	-43.2876	1	RLLDDAQRLLYRNVMLENFT	51.7947		0.419	4	0	3	0	0	0
450	8033	sp|Q6W4X9|MUC6_HUMAN@511-521	sp|Q6W4X9|MUC6_HUMAN	NES/CRM1	511	521	2	LRPIFQAYVTV	L-RPI-F-QAY-V-T-V	43.2876	0	MUC6	lost! -> Prpifqayvtv	-43.2876	1	ELVVQLRPIFQAYVTVGPQF	54.117		0.12	4	0	4	0	0	0
451	8140	sp|Q86XP1|DGKH_HUMAN@733-743	sp|Q86XP1|DGKH_HUMAN	NES/CRM1	733	743	3	AGSSIINKMLL	A-GSS-I-INK-M-L-L	43.2876	0	DGKH	lost! -> Tgssiinkmll	-43.2876	1	LAASIAGSSIINKMLLANID	58.1709		0.088	3	0	4	0	0	0
452	8171	sp|Q8IWX7|UN45B_HUMAN@455-465	sp|Q8IWX7|UN45B_HUMAN	NES/CRM1	455	465	3	ATFIITNGVSL	A-TFI-I-TNG-V-S-L	43.2876	0	UNC45B	lost! -> atfiitngvsP	-43.2876	1	TKLSRATFIITNGVSLLKQI	56.2341		0.161	4	0	4	0	0	0
453	8179	sp|Q8IYM0|F186B_HUMAN@324-334	sp|Q8IYM0|F186B_HUMAN	NES/CRM1	324	334	2	ATGQAEDLAEV	A-TGQ-A-EDL-A-E-V	43.2876	0	FAM186B	lost! -> Dtgqaedlaev	-43.2876	1	KKAQNATGQAEDLAEVSVDS	53.367	3	0.267	4	2	4	0	0	0
454	8182	sp|Q8IZD4|DCP1B_HUMAN@294-304	sp|Q8IZD4|DCP1B_HUMAN	NES/CRM1	294	304	2	IQKLMVRSADL	I-QKL-M-VRS-A-D-L	43.2876	0	DCP1B	lost! -> iqklmvrsTdl	-43.2876	1	QLCPAIQKLMVRSADLHPLS	54.117	0	0.586	4	4	2	0	0	0
455	8227	sp|Q8N9F8|ZN454_HUMAN@34-44	sp|Q8N9F8|ZN454_HUMAN	NES/CRM1	34	44	5	AQRALYRDVML	A-QRA-L-YRD-V-M-L	43.2876	0	ZNF454	lost! -> Tqralyrdvml	-43.2876	1	GQLSPAQRALYRDVMLENYS	51.7947		0.151	4	0	4	0	0	0
456	8268	sp|Q8NF91|SYNE1_HUMAN@2817-2827	sp|Q8NF91|SYNE1_HUMAN	NES/CRM1	2817	2827	1	LKTQFNDIMTV	L-KTQ-F-NDI-M-T-V	43.2876	0	SYNE1	lost! -> lktqfndimtG	-43.2876	1	TAQEELKTQFNDIMTVAKEK	56.2341		0.323	4	0	3	0	0	0
457	8285	sp|Q8NGL1|OR5DI_HUMAN@78-88	sp|Q8NGL1|OR5DI_HUMAN	NES/CRM1	78	88	7	IAPKMLVNLVV	I-APK-M-LVN-L-V-V	43.2876	0	OR5D18	lost! -> iapkmlvnHvv	-43.2876	1	CYSSIIAPKMLVNLVVKDRT	54.117		0.29	4	0	3	0	0	0
458	8299	sp|Q8NH67|O52I2_HUMAN@227-237	sp|Q8NH67|O52I2_HUMAN	NES/CRM1	227	237	17	LYSLIGSSLMV	L-YSL-I-GSS-L-M-V	43.2876	0	OR52I2	lost! -> lysligssRmv	-43.2876	1	PVPSSLYSLIGSSLMVGSDV	56.2341		0.165	4	0	4	0	0	0
459	8335	sp|Q8TEB7|RN128_HUMAN@321-331	sp|Q8TEB7|RN128_HUMAN	NES/CRM1	321	331	3	ILKALGIEVDV	I-LKA-L-GIE-V-D-V	43.2876	0	RNF128	lost! -> ilkalgieGdv	-43.2876	1	MCKCDILKALGIEVDVEDGS	61.054	2	0.435	3	3	3	0	0	0
460	8336	sp|Q8TF17|S3TC2_HUMAN@1027-1037	sp|Q8TF17|S3TC2_HUMAN	NES/CRM1	1027	1037	2	IKESLRIFIDL	I-KES-L-RIF-I-D-L	43.2876	0	SH3TC2	lost! -> ikeslrifidP	-43.2876	1	RSLTCIKESLRIFIDLGETD	51.7947		0.917	4	0	1	0	0	0
461	8343	sp|Q8WUM9|S20A1_HUMAN@480-490	sp|Q8WUM9|S20A1_HUMAN	NES/CRM1	480	490	3	IDMSVKAEMGL	I-DMS-V-KAE-M-G-L	43.2876	0	SLC20A1	lost! -> idmsSkaemgl	-43.2876	1	HSASEIDMSVKAEMGLGDRK	54.117		0.09	4	0	4	0	0	0
462	8358	sp|Q8WXJ9|ASB17_HUMAN@47-57	sp|Q8WXJ9|ASB17_HUMAN	NES/CRM1	47	57	7	IYRSLAKILRY	I-YRS-L-AKI-L-R-Y	43.2876	0	ASB17	lost! -> iyrslakilrH	-43.2876	1	CYEPRIYRSLAKILRYVDLD	56.2341	7.5	0.386	4	1	3	0	0	0
463	8372	sp|Q92526|TCPW_HUMAN@168-178	sp|Q92526|TCPW_HUMAN	NES/CRM1	168	178	3	LTEVVVDSVLA	L-TEV-V-VDS-V-L-A	43.2876	0	CCT6B	lost! -> ltevvvdsvlT	-43.2876	1	ELADVLTEVVVDSVLAVRRP	56.2341	4.5	0.425	4	2	3	0	0	0
464	8425	sp|Q96DZ5|CLIP3_HUMAN@414-424	sp|Q96DZ5|CLIP3_HUMAN	NES/CRM1	414	424	1	AKAEVGDQVLV	A-KAE-V-GDQ-V-L-V	43.2876	0	CLIP3	lost! -> Tkaevgdqvlv	-43.2876	1	QQRDGAKAEVGDQVLVAGQK	56.2341		0.071	4	0	4	0	0	0
465	8462	sp|Q96MR9|ZN560_HUMAN@130-140	sp|Q96MR9|ZN560_HUMAN	NES/CRM1	130	140	1	AQRNLYSDVML	A-QRN-L-YSD-V-M-L	43.2876	0	ZNF560	lost! -> Dqrnlysdvml	-43.2876	1	TLLDPAQRNLYSDVMLENYK	51.7947		0.27	4	0	4	0	0	0
466	8502	sp|Q96SR6|ZN382_HUMAN@27-37	sp|Q96SR6|ZN382_HUMAN	NES/CRM1	27	37	6	AQKALYRDVML	A-QKA-L-YRD-V-M-L	43.2876	0	ZNF382	lost! -> aqkalyrdvmS	-43.2876	1	QQLDPAQKALYRDVMLENYC	51.7947		0.241	4	0	4	0	0	0
467	8511	sp|Q99467|CD180_HUMAN@424-434	sp|Q99467|CD180_HUMAN	NES/CRM1	424	434	2	LLDLAFTRLHI	L-LDL-A-FTR-L-H-I	43.2876	0	CD180	lost! -> lldlafPrlhi	-43.2876	1	CPQLELLDLAFTRLHINAPQ	64.9382	5	0.902	2	2	1	0	0	0
468	8532	sp|Q9BPX3|CND3_HUMAN@557-567	sp|Q9BPX3|CND3_HUMAN	NES/CRM1	557	567	4	LQKCLILCYEL	L-QKC-L-ILC-Y-E-L	43.2876	0	NCAPG	lost! -> lqkclilcHel	-43.2876	1	NDAETLQKCLILCYELLKQM	51.7947		0.55	4	0	2	0	0	0
469	8724	sp|Q9NSD9|SYFB_HUMAN@511-521	sp|Q9NSD9|SYFB_HUMAN	NES/CRM1	511	521	3	IHGLLDRIMQL	I-HGL-L-DRI-M-Q-L	43.2876	0	FARSB	lost! -> Thglldrimql	-43.2876	1	PGFEIIHGLLDRIMQLLDVP	54.117		0.66	4	0	1	0	0	0
470	8749	sp|Q9NY28|GALT8_HUMAN@186-196	sp|Q9NY28|GALT8_HUMAN	NES/CRM1	186	196	4	ILIFVNEALSI	I-LIF-V-NEA-L-S-I	43.2876	0	GALNT8	lost! -> ilifvneaQsi	-43.2876	1	PSLSVILIFVNEALSIIQRA	54.117	0.5	0.627	4	4	2	0	0	0
471	8771	sp|Q9NZL3|ZN224_HUMAN@28-38	sp|Q9NZL3|ZN224_HUMAN	NES/CRM1	28	38	3	AQRKLYRDVML	A-QRK-L-YRD-V-M-L	43.2876	0	ZNF224	lost! -> Tqrklyrdvml	-43.2876	1	GLLDLAQRKLYRDVMLENFR	51.7947		0.285	4	0	3	0	0	0
472	8787	sp|Q9UBC5|MYO1A_HUMAN@325-335	sp|Q9UBC5|MYO1A_HUMAN	NES/CRM1	325	335	11	AKEKVVTALNV	A-KEK-V-VTA-L-N-V	43.2876	0	MYO1A	lost! -> akekvvtalnG	-43.2876	1	RTMETAKEKVVTALNVMQAQ	50.8022		0.292	4	0	3	0	0	0
473	8794	sp|Q9UGM6|SYWM_HUMAN@123-133	sp|Q9UGM6|SYWM_HUMAN	NES/CRM1	123	133	1	LSWILSCMVRL	L-SWI-L-SCM-V-R-L	43.2876	0	WARS2	lost! -> lswilPcmvrl	-43.2876	1	SEHTQLSWILSCMVRLPRLQ	56.2341		0.45	4	0	3	0	0	0
474	8800	sp|Q9UHC1-2|MLH3_HUMAN@26-36	sp|Q9UHC1-2|MLH3_HUMAN	NES/CRM1	26	36	6	VEELALNSIDA	V-EEL-A-LNS-I-D-A	43.2876	0	MLH3	lost! -> veelalnsidD	-43.2876	1	SLGQCVEELALNSIDAEAKC	73.5642	5	0.736	1	2	1	0	0	0
475	8827	sp|Q9ULI3|HEG1_HUMAN@927-937	sp|Q9ULI3|HEG1_HUMAN	NES/CRM1	927	937	2	MTTKLGVTAEY	M-TTK-L-GVT-A-E-Y	43.2876	0	HEG1	lost! -> mttklgvtaeC	-43.2876	1	TSAKEMTTKLGVTAEYSPAS	61.054		0.321	3	0	3	0	0	0
476	8913	sp|Q9Y5H1-2|PCDG2_HUMAN@361-371	sp|Q9Y5H1-2|PCDG2_HUMAN	NES/CRM1	361	371	1	LPGTIIGLFNV	L-PGT-I-IGL-F-N-V	43.2876	0	PCDHGA2	lost! -> lpgtTiglfnv	-43.2876	1	VSEDSLPGTIIGLFNVHDRD	50.8022		0.151	4	0	4	0	0	0
477	8941	sp|Q9Y6W3|CAN7_HUMAN@6-16	sp|Q9Y6W3|CAN7_HUMAN	NES/CRM1	6	16	2	LERDAVQFARL	L-ERD-A-VQF-A-R-L	43.2876	0	CAPN7	lost! -> lerdavqfSrl	-43.2876	1	MDATALERDAVQFARLAVQR	53.367	0.5	0.361	4	4	3	0	0	0
478	8942	sp|Q9Y6Y8|S23IP_HUMAN@580-590	sp|Q9Y6Y8|S23IP_HUMAN	NES/CRM1	580	590	3	AGHSLGSLILF	A-GHS-L-GSL-I-L-F	43.2876	0	SEC23IP	lost! -> Sghslgslilf	-43.2876	1	GGVSVAGHSLGSLILFDILS	61.054	4.5	0.626	3	2	2	0	0	0
479	9005	sp|Q4AC94|C2CD3_HUMAN@1850-1859	sp|Q4AC94|C2CD3_HUMAN	NES/CRM1	1850	1859	1	IRRFHESLHL	I-RR-F-HES-L-H-L	39.8107	10	C2CD3	lost! -> Srrfheslhl	-39.8107	2	EHVQNIRRFHESLHLQGEA	54.117		0.595	4	0	2	0	0	0
480	9047	sp|P21108|PRPS3_HUMAN@287-296	sp|P21108|PRPS3_HUMAN	NES/CRM1	287	296	3	IRVIDISMIL	I-RV-I-DIS-M-I-L	39.8107	0	PRPS1L1	lost! -> irvidismiH	-39.8107	2	KHCSKIRVIDISMILAEAI	51.7947	1	0.694	4	4	1	0	0	0
481	9054	sp|P24844|MYL9_HUMAN@31-40	sp|P24844|MYL9_HUMAN	NES/CRM1	31	40	1	IQEFKEAFNM	I-QE-F-KEA-F-N-M	39.8107	0	MYL9	lost! -> iqefkeafnR	-39.8107	2	FDQSQIQEFKEAFNMIDQN	54.117		0.482	4	0	2	0	0	0
482	9070	sp|Q02978|M2OM_HUMAN@243-252	sp|Q02978|M2OM_HUMAN	NES/CRM1	243	252	1	AKTRIQNMRM	A-KTR-I-QN-M-R-M	39.8107	0	SLC25A11	lost! -> Tktriqnmrm	-39.8107	2	MPVDIAKTRIQNMRMIDGK	51.7947	2	0.467	4	3	3	0	0	0
483	9161	sp|Q5SYB0|FRPD1_HUMAN@51-60	sp|Q5SYB0|FRPD1_HUMAN	NES/CRM1	51	60	1	LIPVRHTVKI	L-IP-V-RHT-V-K-I	39.8107	100	FRMPD1	lost! -> lipvrhtvkT	-39.8107	1	NPTQTLIPVRHTVKIDKDT	54.117		0.272	4	0	4	0	0	0
484	9176	sp|Q9HCK8|CHD8_HUMAN@335-344	sp|Q9HCK8|CHD8_HUMAN	NES/CRM1	335	344	1	AKVVTIQLQV	A-KV-V-TIQ-L-Q-V	39.8107	100	CHD8	lost! -> akvvtiqlqG	-39.8107	1	AQGQPAKVVTIQLQVQQPQ	56.2341		0.264	4	0	4	0	0	0
485	9180	sp|O14525-2|ASTN1_HUMAN@569-578	sp|O14525-2|ASTN1_HUMAN	NES/CRM1	569	578	1	MTVMEDAVEV	M-TV-M-EDA-V-E-V	39.8107	68.1292	ASTN1	lost! -> Ktvmedavev	-39.8107	1	KCKTDMTVMEDAVEVREEL	51.7947		0.337	4	0	3	0	0	0
486	9193	sp|P02549|SPTA1_HUMAN@2066-2075	sp|P02549|SPTA1_HUMAN	NES/CRM1	2066	2075	1	LSEPVHCVSL	L-SEP-V-HC-V-S-L	39.8107	68.1292	SPTA1	lost! -> lsepvhcvsQ	-39.8107	1	KMEENLSEPVHCVSLNEIR	51.7947	1.5	0.495	4	3	2	0	0	0
487	9218	sp|Q5UIP0|RIF1_HUMAN@1079-1088	sp|Q5UIP0|RIF1_HUMAN	NES/CRM1	1079	1088	1	IPAMYNNLDV	I-PAM-Y-NN-L-D-V	39.8107	68.1292	RIF1	lost! -> ipamynnRdv	-39.8107	1	TKRCDIPAMYNNLDVSQDT	51.7947		0.127	4	0	4	0	0	0
488	9229	sp|Q709C8|VP13C_HUMAN@1344-1353	sp|Q709C8|VP13C_HUMAN	NES/CRM1	1344	1353	1	IKGHLDSMNV	I-KGH-L-DS-M-N-V	39.8107	68.1292	VPS13C	lost! -> ikghldsTnv	-39.8107	1	VPVVEIKGHLDSMNVSLNQ	54.117	3	0.418	4	2	3	0	0	0
489	9349	sp|Q6ZQQ6|WDR87_HUMAN@1269-1278	sp|Q6ZQQ6|WDR87_HUMAN	NES/CRM1	1269	1278	2	LVTFAQEMLV	L-VTF-A-QE-M-L-V	39.8107	46.4159	WDR87	lost! -> lvtfaqeTlv	-39.8107	1	NLNAELVTFAQEMLVDRHP	56.2341		0.433	4	0	3	0	0	0
490	9351	sp|Q7KZ85|SPT6H_HUMAN@1391-1400	sp|Q7KZ85|SPT6H_HUMAN	NES/CRM1	1391	1400	1	AFSLGATLWI	A-FS-L-GAT-L-W-I	39.8107	46.4159	SUPT6H	lost! -> afsRgatlwi	-39.8107	1	EGKENAFSLGATLWINSEE	56.2341			4	0	0	0	0	0
491	9473	sp|Q8NEB9|PK3C3_HUMAN@246-255	sp|Q8NEB9|PK3C3_HUMAN	NES/CRM1	246	255	2	ILTSFELVKV	I-LTS-F-EL-V-K-V	39.8107	14.678	PIK3C3	lost! -> iltsCelvkv	-39.8107	1	DESSPILTSFELVKVPDPQ	56.2341		0.144	4	0	4	0	0	0
492	9534	sp|Q13889|TF2H3_HUMAN@206-215	sp|Q13889|TF2H3_HUMAN	NES/CRM1	206	215	1	ACDITGGLYL	A-CD-I-TGG-L-Y-L	39.8107	10	GTF2H3	lost! -> acditgglyP	-39.8107	1	GLLQQACDITGGLYLKVPQ	56.2341		0.319	4	0	3	0	0	0
493	9539	sp|Q5TAP6|UT14C_HUMAN@66-75	sp|Q5TAP6|UT14C_HUMAN	NES/CRM1	66	75	1	ASLKVSEFSV	A-SLK-V-SE-F-S-V	39.8107	10	UTP14C	lost! -> Sslkvsefsv	-39.8107	1	AERSEASLKVSEFSVSSEG	54.117	0	0.079	4	4	4	0	0	0
494	9607	sp|Q9Y4K1|AIM1_HUMAN@1235-1244	sp|Q9Y4K1|AIM1_HUMAN	NES/CRM1	1235	1244	1	LETGMCSFVM	L-ETG-M-CS-F-V-M	39.8107	3.16228	AIM1	lost! -> letgmcsfvT	-39.8107	1	GKCVELETGMCSFVMEGGE	54.117	2	0.134	4	3	4	0	0	0
495	9668	sp|O00462|MANBA_HUMAN@319-328	sp|O00462|MANBA_HUMAN	NES/CRM1	319	328	1	AKVYFRTVEL	A-KVY-F-RT-V-E-L	39.8107	0	MANBA	lost! -> akvyfrtveR	-39.8107	1	NIEKSAKVYFRTVELIEEP	51.7947		0.26	4	0	4	0	0	0
496	9746	sp|O60266|ADCY3_HUMAN@461-470	sp|O60266|ADCY3_HUMAN	NES/CRM1	461	470	1	MDCLKGEFDV	M-DC-L-KGE-F-D-V	39.8107	0	ADCY3	lost! -> mdcQkgefdv	-39.8107	1	ISQSTMDCLKGEFDVEPGD	56.2341		0.189	4	0	4	0	0	0
497	9888	sp|P07949|RET_HUMAN@1001-1010	sp|P07949|RET_HUMAN	NES/CRM1	1001	1010	1	ISKDLEKMMV	I-SKD-L-EK-M-M-V	39.8107	0	RET	lost! -> iskdlekTmv	-39.8107	1	PVFADISKDLEKMMVKRRD	54.117	4.5	0.538	4	2	2	0	0	0
498	9946	sp|P16144|ITB4_HUMAN@77-86	sp|P16144|ITB4_HUMAN	NES/CRM1	77	86	1	IVVMESSFQI	I-VV-M-ESS-F-Q-I	39.8107	0	ITGB4	lost! -> ivvmessSqi	-39.8107	1	CQRESIVVMESSFQITEET	54.117		0.13	4	0	4	0	0	0
499	10006	sp|P23471|PTPRZ_HUMAN@260-269	sp|P23471|PTPRZ_HUMAN	NES/CRM1	260	269	1	LAVFCEVLTM	L-AV-F-CEV-L-T-M	39.8107	0	PTPRZ1	lost! -> lavfcevRtm	-39.8107	1	ISESQLAVFCEVLTMQQSG	51.7947	0.5	0.47	4	4	3	0	0	0
500	10010	sp|P24071|FCAR_HUMAN@149-158	sp|P24071|FCAR_HUMAN	NES/CRM1	149	158	1	AHIPFDRFSL	A-HIP-F-DR-F-S-L	39.8107	0	FCAR	lost! -> Shipfdrfsl	-39.8107	1	LTCSSAHIPFDRFSLAKEG	54.117	0	0.362	4	4	3	0	0	0
501	10060	sp|P35609|ACTN2_HUMAN@828-837	sp|P35609|ACTN2_HUMAN	NES/CRM1	828	837	1	AEQVIASFRI	A-EQV-I-AS-F-R-I	39.8107	0	ACTN2	lost! -> aeqviasSri	-39.8107	1	ADTDTAEQVIASFRILASD	56.2341		0.812	4	0	1	0	0	0
502	10118	sp|P48736|PK3CG_HUMAN@1048-1057	sp|P48736|PK3CG_HUMAN	NES/CRM1	1048	1057	1	IEYIRDALTV	I-EY-I-RDA-L-T-V	39.8107	0	PIK3CG	lost! -> ieyTrdaltv	-39.8107	1	TSKEDIEYIRDALTVGKNE	56.2341		0.371	4	0	3	0	0	0
503	10123	sp|P49418|AMPH_HUMAN@176-185	sp|P49418|AMPH_HUMAN	NES/CRM1	176	185	1	AQKVFEEFNV	A-QKV-F-EE-F-N-V	39.8107	0	AMPH	lost! -> Tqkvfeefnv	-39.8107	1	EEFQKAQKVFEEFNVDLQE	56.2341		0.509	4	0	2	0	0	0
504	10288	sp|Q12931|TRAP1_HUMAN@418-427	sp|Q12931|TRAP1_HUMAN	NES/CRM1	418	427	1	LQQRLIKFFI	L-QQR-L-IK-F-F-I	39.8107	0	TRAP1	lost! -> lqqrlikffN	-39.8107	1	KLRDVLQQRLIKFFIDQSK	51.7947		0.381	4	0	3	0	0	0
505	10330	sp|Q14344|GNA13_HUMAN@296-305	sp|Q14344|GNA13_HUMAN	NES/CRM1	296	305	2	LEEKVQIVSI	L-EEK-V-QI-V-S-I	39.8107	0	GNA13	lost! -> leekvqivsS	-39.8107	1	NKTDLLEEKVQIVSIKDYF	51.7947	4.5	0.745	4	2	1	0	0	0
506	10386	sp|Q16706|MA2A1_HUMAN@1042-1051	sp|Q16706|MA2A1_HUMAN	NES/CRM1	1042	1051	1	LPCDIHLVNL	L-PCD-I-HL-V-N-L	39.8107	0	MAN2A1	lost! -> lpcdihlGnl	-39.8107	1	PLQSSLPCDIHLVNLRTIQ	56.2341		0.68	4	0	1	0	0	0
507	10415	sp|Q4AC99|1A1L2_HUMAN@128-137	sp|Q4AC99|1A1L2_HUMAN	NES/CRM1	128	137	3	AAFVNRDLSI	A-AF-V-NRD-L-S-I	39.8107	0	ACCSL	lost! -> aafvnPdlsi	-39.8107	1	LSDCEAAFVNRDLSIRGID	54.117		0.355	4	0	3	0	0	0
508	10494	sp|Q6KCM7-2|SCMC2_HUMAN@197-206	sp|Q6KCM7-2|SCMC2_HUMAN	NES/CRM1	197	206	1	IFDVGENLTV	I-FD-V-GEN-L-T-V	39.8107	0	SLC25A25	lost! -> ifdvgenQtv	-39.8107	1	WKHSTIFDVGENLTVPDEF	54.117		0.178	4	0	4	0	0	0
509	10532	sp|Q6UVM3-3|KCNT2_HUMAN@540-549	sp|Q6UVM3-3|KCNT2_HUMAN	NES/CRM1	540	549	2	IIASMGTVAI	I-IAS-M-GT-V-A-I	39.8107	0	KCNT2	lost! -> iiasmgtvaT	-39.8107	1	LPVHSIIASMGTVAIDLQD	54.117	7.5	0.479	4	1	2	0	0	0
510	10658	sp|Q8IY17-2|PLPL6_HUMAN@364-373	sp|Q8IY17-2|PLPL6_HUMAN	NES/CRM1	364	373	1	APLLSRCVSM	A-PL-L-SRC-V-S-M	39.8107	0	PNPLA6	lost! -> Ppllsrcvsm	-39.8107	1	LETPSAPLLSRCVSMPGDI	51.7947		0.306	4	0	3	0	0	0
511	10690	sp|Q8N448|LNX2_HUMAN@543-552	sp|Q8N448|LNX2_HUMAN	NES/CRM1	543	552	6	AASPAVALKA	A-ASP-A-VA-L-K-A	39.8107	0	LNX2	lost! -> aaspTvalka	-39.8107	1	MLKASAASPAVALKALEVQ	68.1292	1.5	0.165	2	3	4	0	0	0
512	10765	sp|Q8NGD2|OR4K2_HUMAN@59-68	sp|Q8NGD2|OR4K2_HUMAN	NES/CRM1	59	68	5	MYFLLTNLSI	M-YFL-L-TN-L-S-I	39.8107	0	OR4K2	lost! -> myflltnRsi	-39.8107	1	HLHSPMYFLLTNLSIIDMS	51.7947	0	0.736	4	4	1	0	0	0
513	10808	sp|Q8TDY3|ACTT2_HUMAN@175-184	sp|Q8TDY3|ACTT2_HUMAN	NES/CRM1	175	184	2	LPHAVTKLHV	L-PHA-V-TK-L-H-V	39.8107	0	ACTRT2	lost! -> lphavtklPv	-39.8107	1	FEGYSLPHAVTKLHVAGRD	54.117		0.22	4	0	4	0	0	0
514	10857	sp|Q8WXX0|DYH7_HUMAN@2598-2607	sp|Q8WXX0|DYH7_HUMAN	NES/CRM1	2598	2607	2	ASSQVATMQM	A-SSQ-V-AT-M-Q-M	39.8107	0	DNAH7	lost! -> assqvatKqm	-39.8107	1	EKLDSASSQVATMQMELEA	54.117		0.429	4	0	3	0	0	0
515	10867	sp|Q92609|TBCD5_HUMAN@316-325	sp|Q92609|TBCD5_HUMAN	NES/CRM1	316	325	6	LYMHLNRLEI	L-YMH-L-NR-L-E-I	39.8107	0	TBC1D5	lost! -> lymhSnrlei	-39.8107	1	KHDIELYMHLNRLEIAPQI	51.7947		0.76	4	0	1	0	0	0
516	10905	sp|Q96EF0|MTMR8_HUMAN@675-684	sp|Q96EF0|MTMR8_HUMAN	NES/CRM1	675	684	1	ARGFSGDMGI	A-RG-F-SGD-M-G-I	39.8107	0	MTMR8	lost! -> Drgfsgdmgi	-39.8107	1	LGISEARGFSGDMGILGDT	54.117		0.331	4	0	3	0	0	0
517	10923	sp|Q96IM9|DYDC2_HUMAN@142-151	sp|Q96IM9|DYDC2_HUMAN	NES/CRM1	142	151	1	AGQIDQNFKM	A-GQ-I-DQN-F-K-M	39.8107	0	DYDC2	lost! -> Tgqidqnfkm	-39.8107	1	PPSESAGQIDQNFKMPQEI	54.117		0.046	4	0	4	0	0	0
518	11057	sp|Q9H2B2|SYT4_HUMAN@367-376	sp|Q9H2B2|SYT4_HUMAN	NES/CRM1	367	376	1	LEDISVEFLV	L-ED-I-SVE-F-L-V	39.8107	0	SYT4	lost! -> ledTsveflv	-39.8107	1	IPCEGLEDISVEFLVLDSE	56.2341	4	0.646	4	2	1	0	0	0
519	11067	sp|Q9H3W5|LRRN3_HUMAN@186-195	sp|Q9H3W5|LRRN3_HUMAN	NES/CRM1	186	195	2	ALPNLEILMI	A-LPN-L-EI-L-M-I	39.8107	0	LRRN3	lost! -> alpnPeilmi	-39.8107	1	SKWFDALPNLEILMIGENP	58.7802		0.691	3	0	1	0	0	0
520	11069	sp|Q9H4D5|NXF3_HUMAN@485-494	sp|Q9H4D5|NXF3_HUMAN	NES/CRM1	485	494	1	LCIVNDKLFV	L-CI-V-NDK-L-F-V	39.8107	0	NXF3	lost! -> lcivndkHfv	-39.8107	1	GSSSSLCIVNDKLFVRDTS	51.7947		0.254	4	0	4	0	0	0
521	11134	sp|Q9NUQ3|TXLNG_HUMAN@185-194	sp|Q9NUQ3|TXLNG_HUMAN	NES/CRM1	185	194	1	AQIVKEKVHL	A-QI-V-KEK-V-H-L	39.8107	0	TXLNG	lost! -> Dqivkekvhl	-39.8107	1	LQKKQAQIVKEKVHLQSEH	51.7947		0.048	4	0	4	0	0	0
522	11356	sp|O75449|KTNA1_HUMAN@391-400	sp|O75449|KTNA1_HUMAN	NES/CRM1	391	400	4	LRISLRELEL	L-RIS-L-RE-L-E-L	100	0	KATNA1	l-ris-l-re-W-e-l	-36.9043	1	GREELLRISLRELELADDV	100	6.5	0.692	1	1	1	1	1	1	GREELLRISLREwELADDV		0.5		-100	-6	-0.692	1	0.923077	1
523	11357	sp|Q96EK2|PF21B_HUMAN@479-488	sp|Q96EK2|PF21B_HUMAN	NES/CRM1	479	488	1	LDRLRALLRL	L-DR-L-RAL-L-R-L	100	0	PHF21B	l-drl-W-al-l-r-l	-36.9043	1	GTQSSLDRLRALLRLIQGE	100	1.5	0.696	1	3	1	0	0	0
524	11358	sp|Q9UPV9-2|TRAK1_HUMAN@437-446	sp|Q9UPV9-2|TRAK1_HUMAN	NES/CRM1	437	446	1	LETALRRLSL	L-ETA-L-RR-L-S-L	100	0	TRAK1	l-eta-l-rW-l-s-l	-36.9043	1	PGSHDLETALRRLSLRREN	100	7.5	0.723	1	1	1	0	0	1	PGSHDLETALRwLSLRREN	71.9686	10		-28.0314	2.5	-0.723	0.280314	-0.333333	1
525	11552	sp|Q15413|RYR3_HUMAN@2856-2864	sp|Q15413|RYR3_HUMAN	NES/CRM1	2856	2864	1	IKFFAKVLL	I-KF-F-AK-V-L-L	35.9381	46.4159	RYR3	lost! -> ikffakvPl	-35.9381	1	PRDQEIKFFAKVLLPLVD	54.117		0.629	4	0	2	0	0	0
526	11633	sp|P34947|GRK5_HUMAN@416-424	sp|P34947|GRK5_HUMAN	NES/CRM1	416	424	1	AKSICKMLL	A-KS-I-CK-M-L-L	35.9381	3.16228	GRK5	lost! -> aksickTll	-35.9381	1	KFSEEAKSICKMLLTKDA	51.7947		0.153	4	0	4	0	0	0
527	11656	sp|O14727|APAF_HUMAN@53-61	sp|O14727|APAF_HUMAN	NES/CRM1	53	61	1	AAMLIKMIL	A-AM-L-IK-M-I-L	35.9381	0	APAF1	lost! -> aamlikTil	-35.9381	1	TQQQRAAMLIKMILKKDN	51.7947		0.374	4	0	3	0	0	0
528	12000	sp|Q8IWF9-2|CCD83_HUMAN@356-364	sp|Q8IWF9-2|CCD83_HUMAN	NES/CRM1	356	364	1	IEDLQYVKI	I-ED-L-QY-V-K-I	35.9381	0	CCDC83	lost! -> iedlqyvkK	-35.9381	1	SHENSIEDLQYVKIDKEE	51.7947	0	0.338	4	4	3	0	0	0
529	12028	sp|Q8ND24|RN214_HUMAN@178-186	sp|Q8ND24|RN214_HUMAN	NES/CRM1	178	186	1	ANGVEGVRV	A-NG-V-EG-V-R-V	35.9381	0	RNF214	lost! -> Tngvegvrv	-35.9381	1	PVVSPANGVEGVRVDQDD	54.117	0	0.148	4	4	4	0	0	0
530	12052	sp|Q8TDW5|SYTL5_HUMAN@125-133	sp|Q8TDW5|SYTL5_HUMAN	NES/CRM1	125	133	1	AKRFKQVNV	A-KR-F-KQ-V-N-V	35.9381	0	SYTL5	lost! -> Tkrfkqvnv	-35.9381	1	FFEEKAKRFKQVNVLGTD	54.117		0.206	4	0	4	0	0	0
531	12071	sp|Q92791|SC65_HUMAN@369-377	sp|Q92791|SC65_HUMAN	NES/CRM1	369	377	1	LLEFTHMYL	L-LE-F-TH-M-Y-L	35.9381	0	LEPREL4	lost! -> Plefthmyl	-35.9381	1	AELRELLEFTHMYLQSDD	51.7947	3	0.415	4	2	3	0	0	0
532	12299	sp|Q86WG3|ATCAY_HUMAN@149-159	sp|Q86WG3|ATCAY_HUMAN	NES/CRM1	149	159	1	ANGRLWRTVII	A-NGR-L-WRT-V-I-I	35.1119	21.5443	ATCAY	lost! -> Tngrlwrtvii	-35.1119	2	EDGSAANGRLWRTVIIGEQE	50.8022			4	0	0	0	0	0
533	12387	sp|Q5TBA9|FRY_HUMAN@2832-2842	sp|Q5TBA9|FRY_HUMAN	NES/CRM1	2832	2842	4	YKLHFQLLLLF	Y-KLH-F-QLL-L-L-F	35.1119	0	FRY	lost! -> yklhfqlPllf	-35.1119	2	LCQRLYKLHFQLLLLFQSYC	54.117		0.894	4	0	1	0	0	0
534	12486	sp|Q86U86|PB1_HUMAN@523-533	sp|Q86U86|PB1_HUMAN	NES/CRM1	523	533	2	MKILFNVVLEA	M-KIL-F-NVV-L-E-A	35.1119	100	PBRM1	lost! -> Rkilfnvvlea	-35.1119	1	IRKQRMKILFNVVLEAREPG	63.0957		0.088	3	0	4	0	0	0
535	12608	sp|Q9H967|WDR76_HUMAN@170-180	sp|Q9H967|WDR76_HUMAN	NES/CRM1	170	180	3	ISENADFFASL	I-SEN-A-DFF-A-S-L	35.1119	68.1292	WDR76	lost! -> isenTdffasl	-35.1119	1	KRLKNISENADFFASLQLSE	58.7802	3	0.511	3	2	2	0	0	0
536	12872	sp|Q9BX84|TRPM6_HUMAN@439-449	sp|Q9BX84|TRPM6_HUMAN	NES/CRM1	439	449	11	ALEQAMSDALV	A-LEQ-A-MSD-A-L-V	35.1119	10	TRPM6	lost! -> aleqamsdSlv	-35.1119	1	HWKPDALEQAMSDALVMDRV	71.9686		0.523	2	0	2	0	0	0
537	12972	sp|O00411|RPOM_HUMAN@78-88	sp|O00411|RPOM_HUMAN	NES/CRM1	78	88	8	VSEVVVNRVDV	V-SEV-V-VNR-V-D-V	35.1119	0	POLRMT	lost! -> Gsevvvnrvdv	-35.1119	1	LQAESVSEVVVNRVDVARLP	51.7947	1	0.296	4	4	3	0	0	0
538	13091	sp|O75969|AKAP3_HUMAN@523-533	sp|O75969|AKAP3_HUMAN	NES/CRM1	523	533	8	WAEDLIVSALL	W-AED-L-IVS-A-L-L	35.1119	0	AKAP3	lost! -> waedlivsTll	-35.1119	1	YDSDSWAEDLIVSALLLIQY	54.117		0.466	4	0	3	0	0	0
539	13285	sp|P14136|GFAP_HUMAN@216-226	sp|P14136|GFAP_HUMAN	NES/CRM1	216	226	1	ARQQVHVELDV	A-RQQ-V-HVE-L-D-V	35.1119	0	GFAP	lost! -> Drqqvhveldv	-35.1119	1	LQEQLARQQVHVELDVAKPD	50.8022		0.116	4	0	4	0	0	0
540	13529	sp|P51841|GUC2F_HUMAN@89-99	sp|P51841|GUC2F_HUMAN	NES/CRM1	89	99	2	FDLSYSFEYVI	F-DLS-Y-SFE-Y-V-I	35.1119	0	GUCY2F	lost! -> fdlsHsfeyvi	-35.1119	1	NRDPSFDLSYSFEYVILNED	51.7947	4.5	0.421	4	2	3	0	0	0
541	13575	sp|P56180-2|TPTE_HUMAN@409-419	sp|P56180-2|TPTE_HUMAN	NES/CRM1	409	419	8	YVRDLKIQIEM	Y-VRD-L-KIQ-I-E-M	35.1119	0	TPTE	lost! -> yvrdlkiqTem	-35.1119	1	YSIPRYVRDLKIQIEMEKKV	51.7947	2.5	0.718	4	3	1	0	0	0
542	13656	sp|Q08AH1|ACSM1_HUMAN@506-516	sp|Q08AH1|ACSM1_HUMAN	NES/CRM1	506	516	2	IRGEVVKAFIV	I-RGE-V-VKA-F-I-V	35.1119	0	ACSM1	lost! -> irgeGvkafiv	-35.1119	1	GSPDPIRGEVVKAFIVLTPQ	50.8022		0.112	4	0	4	0	0	0
543	13685	sp|Q13308|PTK7_HUMAN@220-230	sp|Q13308|PTK7_HUMAN	NES/CRM1	220	230	5	ADESFARVVLA	A-DES-F-ARV-V-L-A	35.1119	0	PTK7	lost! -> adesfarvvPa	-35.1119	1	FTLSIADESFARVVLAPQDV	64.9382	1.5	0.609	2	3	2	0	0	0
544	13693	sp|Q13536|CROC4_HUMAN@108-118	sp|Q13536|CROC4_HUMAN	NES/CRM1	108	118	2	AYSCLGKSFSM	A-YSC-L-GKS-F-S-M	35.1119	0	C1orf61	lost! -> aysclgksCsm	-35.1119	1	KFHDLAYSCLGKSFSMSNQD	50.8022		0.123	4	0	4	0	0	0
545	13783	sp|Q17R89|RHG44_HUMAN@106-116	sp|Q17R89|RHG44_HUMAN	NES/CRM1	106	116	3	AQELIHFELQV	A-QEL-I-HFE-L-Q-V	35.1119	0	ARHGAP44	lost! -> Gqelihfelqv	-35.1119	1	TEDKLAQELIHFELQVERDV	63.0957	1.5	0.837	3	3	1	0	0	0
546	13859	sp|Q5VU43|MYOME_HUMAN@774-784	sp|Q5VU43|MYOME_HUMAN	NES/CRM1	774	784	3	MELSALQSMMA	M-ELS-A-LQS-M-M-A	35.1119	0	PDE4DIP	lost! -> melsalqsmmD	-35.1119	1	ERESQMELSALQSMMAVQEE	61.054		0.061	3	0	4	0	0	0
547	13988	sp|Q7Z3V4|UBE3B_HUMAN@159-169	sp|Q7Z3V4|UBE3B_HUMAN	NES/CRM1	159	169	3	ITLYLTMLVTF	I-TLY-L-TML-V-T-F	35.1119	0	UBE3B	lost! -> itlyPtmlvtf	-35.1119	1	QDSRLITLYLTMLVTFTDTS	56.2341		0.793	4	0	1	0	0	0
548	14058	sp|Q8IYJ2|CJ067_HUMAN@111-121	sp|Q8IYJ2|CJ067_HUMAN	NES/CRM1	111	121	7	MMKSLQVDFGF	M-MKS-L-QVD-F-G-F	35.1119	0	C10orf67	lost! -> mmkslqvdCgf	-35.1119	1	QKLAQMMKSLQVDFGFLKQL	58.7802	8.5	0.658	3	1	1	0	0	0
549	14333	sp|Q96GR2|ACBG1_HUMAN@589-599	sp|Q96GR2|ACBG1_HUMAN	NES/CRM1	589	599	4	MELPIISNAML	M-ELP-I-ISN-A-M-L	35.1119	0	ACSBG1	lost! -> melpiisnTml	-35.1119	1	EEAVKMELPIISNAMLIGDQ	61.054		0.192	3	0	4	0	0	0
550	14784	sp|Q9Y4F4|F179B_HUMAN@135-145	sp|Q9Y4F4|F179B_HUMAN	NES/CRM1	135	145	3	ALYRALGRVLV	A-LYR-A-LGR-V-L-V	35.1119	0	FAM179B	lost! -> alyralgPvlv	-35.1119	1	PRRKEALYRALGRVLVEGGS	58.7802	2.5	0.112	3	3	4	0	0	0
551	15785	sp|P46199|IF2M_HUMAN@623-632	sp|P46199|IF2M_HUMAN	NES/CRM1	623	632	2	VGEASILATF	V-GE-A-SIL-A-T-F	31.6228	0	MTIF2	lost! -> vgeTsilatf	-31.6228	1	VEEHPVGEASILATFSVTE	56.2341	0	0.257	4	4	4	0	0	0
552	16793	sp|Q7Z3Z2|RD3_HUMAN@73-81	sp|Q7Z3Z2|RD3_HUMAN	NES/CRM1	73	81	1	LSPIERLQL	L-SP-I-ER-L-Q-L	77.4264	0	RD3	l-sp-i-eW-l-q-l	-31.0105	2	RSTYDLSPIERLQLEDVC	82.5404		0.768	1	0	1	0	0	0
553	16800	sp|Q6EBC2|IL31_HUMAN@45-53	sp|Q6EBC2|IL31_HUMAN	NES/CRM1	45	53	1	LQSLSKMLL	L-QS-L-SK-M-L-L	77.4264	0	IL31	l-qs-l-Wk-m-l-l	-31.0105	1	KIVEELQSLSKMLLKDVE	85.7696	0	0.356	1	4	3	0	0	0
554	16801	sp|Q8NFM4|ADCY4_HUMAN@834-842	sp|Q8NFM4|ADCY4_HUMAN	NES/CRM1	834	842	1	MENLTRLLL	M-EN-L-TR-L-L-L	77.4264	0	ADCY4	m-en-l-tW-l-l-l	-31.0105	1	EETETMENLTRLLLENVL	82.5404	1	0.63	1	4	2	0	0	0

## Sheet: Auxiliar
Quartiles	Wregex	NESmapper	LocNES
Q0	50.8022	0	0.046
Q1	56.2341	1	0.28
Q2	63.0957	2.5	0.47
Q3	71.9686	5	0.636
Q4	100	14	0.948
